# Supplementary material for: Comparing statistical learning methods for complex trait prediction from gene expression
Source: PLoS One. 2025 Feb 11;20(2):e0317516. doi: 10.1371/journal.pone.0317516 (PMC11813155; doi:10.1371/journal.pone.0317516)
Supplement: S2 Table — Mean prediction accuracy and standard error for all methods in females and males. (XLSX) [file pone.0317516.s008.xlsx]

## Sheet: All
	Method	Accuracy_F	SE_F	Accuracy_M	SE_M
1	pcr	-0.0254151	0.0693641	0.167872	0.0490694
2	pls	0.250133	0.0931792	0.312035	0.0418468
3	rr	0.0897503	0.0516059	0.186597	0.0508617
4	lasso	0.0313439	0.126778	0.0300492	0.0460536
5	bayesC	0.181518	0.0451475	0.272886	0.0414223
6	varbvs	0.0429316	0.0481504	0.197566	0.0420294
7	mrash	0.0942461	0.0519354	0.235969	0.0490402
8	tblup	0.173214	0.0453945	0.257865	0.0423505
9	rf	0.0913093	0.0417939	0.250777	0.0466508
10	nn	0.0568977	0.0529716	-0.0280734	0.0533077

## Sheet: Female
	Method	Accuracy	SE
1	pcr	-0.0254151	0.0693641
2	pls	0.250133	0.0931792
3	rr	0.0897503	0.0516059
4	lasso	0.0313439	0.126778
5	bayesC	0.181518	0.0451475
6	varbvs	0.0429316	0.0481504
7	mrash	0.0942461	0.0519354
8	tblup	0.173214	0.0453945
9	rf	0.0913093	0.0417939
10	nn	0.0568977	0.0529716

## Sheet: Male
	Method	Accuracy	SE
1	pcr	0.167872	0.0490694
2	pls	0.312035	0.0418468
3	rr	0.186597	0.0508617
4	lasso	0.0300492	0.0460536
5	bayesC	0.272886	0.0414223
6	varbvs	0.197566	0.0420294
7	mrash	0.235969	0.0490402
8	tblup	0.257865	0.0423505
9	rf	0.250777	0.0466508
10	nn	-0.0280734	0.0533077
