# Supplementary material for: Comparing statistical learning methods for complex trait prediction from gene expression
Source: PLoS One. 2025 Feb 11;20(2):e0317516. doi: 10.1371/journal.pone.0317516 (PMC11813155; doi:10.1371/journal.pone.0317516)
Supplement: S3 Table — Number of successful replicates out of 25 replicates for all methods in both sexes. (XLSX) [file pone.0317516.s009.xlsx]

## Sheet: Startle Raw
Method	Female Successful Replicates	Male Successful Replicates
PCR	15	23
PLSR	5	25
RR	19	18
LASSO	2	13
BayesC	25	25
VARBVS	25	25
MR. ASH	25	25
TBLUP	25	25
RF	25	25
NN	20	15

## Sheet: Startle Rates
Method	Female Success Rate (%)	Male Success Rate (%)
PCR	60	92
PLSR	20	100
RR	76	72
LASSO	8	52
BayesC	100	100
VARBVS	100	100
MR. ASH	100	100
TBLUP	100	100
RF	100	100
NN	80	60
