# Supplementary material for: Comparing statistical learning methods for complex trait prediction from gene expression
Source: PLoS One. 2025 Feb 11;20(2):e0317516. doi: 10.1371/journal.pone.0317516 (PMC11813155; doi:10.1371/journal.pone.0317516)
Supplement: S5 Table — Mean prediction accuracy and standard error for each GO term in GO-BayesC and GO-TBLUP for females and males. (XLSX) [file pone.0317516.s011.xlsx]

## Sheet: GO-BayesC Females
Term	Accuracy	SE
GO.0000002	0.121768	0.0504164
GO.0000014	0.167454	0.0485562
GO.0000022	0.163218	0.0488301
GO.0000027	0.153734	0.0486095
GO.0000028	0.153295	0.051872
GO.0000030	0.130466	0.0494634
GO.0000045	0.123267	0.0528116
GO.0000049	0.141899	0.0515057
GO.0000055	0.14976	0.0494847
GO.0000062	0.147929	0.0489793
GO.0000070	0.158973	0.0485914
GO.0000076	0.108343	0.048779
GO.0000077	0.104199	0.0510151
GO.0000082	0.147542	0.0487921
GO.0000086	0.201393	0.0523884
GO.0000118	0.189444	0.0487565
GO.0000122	0.204973	0.0517363
GO.0000123	0.14282	0.0500916
GO.0000124	0.124616	0.0499835
GO.0000132	0.21302	0.0465248
GO.0000137	0.107834	0.0426842
GO.0000138	0.124287	0.0488309
GO.0000139	0.12244	0.043305
GO.0000145	0.153942	0.050797
GO.0000146	0.1477	0.045451
GO.0000149	0.0857012	0.0466928
GO.0000151	0.240421	0.0360514
GO.0000159	0.169125	0.0509801
GO.0000164	0.151762	0.0514731
GO.0000165	0.147511	0.0491863
GO.0000166	0.179647	0.0512596
GO.0000172	0.203795	0.044399
GO.0000175	0.127565	0.0489887
GO.0000176	0.139776	0.0512095
GO.0000177	0.135485	0.0503696
GO.0000178	0.139094	0.0513283
GO.0000184	0.125738	0.045844
GO.0000209	0.15158	0.0395928
GO.0000212	0.119854	0.0457879
GO.0000220	0.145307	0.0518066
GO.0000226	0.17407	0.0521683
GO.0000228	0.195231	0.0575479
GO.0000242	0.113352	0.0442971
GO.0000244	0.140795	0.0535391
GO.0000245	0.120503	0.0488097
GO.0000253	0.136651	0.0504984
GO.0000266	0.248234	0.0383559
GO.0000276	0.172425	0.0510032
GO.0000278	0.144254	0.05352
GO.0000281	0.11816	0.046625
GO.0000287	0.111771	0.0539623
GO.0000288	0.177431	0.0489615
GO.0000289	0.180006	0.0529914
GO.0000290	0.158486	0.047754
GO.0000302	0.141445	0.0495451
GO.0000307	0.214045	0.0536564
GO.0000338	0.152684	0.047203
GO.0000339	0.16825	0.0488761
GO.0000340	0.148436	0.0484337
GO.0000346	0.153187	0.0532248
GO.0000347	0.161575	0.0535667
GO.0000348	0.118924	0.0500381
GO.0000381	0.110137	0.038463
GO.0000387	0.142644	0.0501954
GO.0000395	0.165417	0.0459871
GO.0000398	0.0786716	0.0451857
GO.0000400	0.114115	0.0479603
GO.0000407	0.102605	0.0529343
GO.0000413	0.213176	0.0484693
GO.0000422	0.222105	0.0437358
GO.0000439	0.1453	0.0488136
GO.0000445	0.120627	0.0495425
GO.0000447	0.159987	0.0495403
GO.0000460	0.133924	0.0502046
GO.0000462	0.119507	0.0497126
GO.0000463	0.118067	0.0580133
GO.0000467	0.14075	0.049737
GO.0000470	0.133906	0.0485792
GO.0000472	0.159006	0.0508526
GO.0000480	0.159006	0.0508526
GO.0000492	0.164337	0.0558954
GO.0000502	0.108651	0.0520392
GO.0000712	0.20949	0.0482262
GO.0000723	0.120735	0.0448942
GO.0000724	0.143008	0.0469026
GO.0000727	0.130821	0.0506471
GO.0000774	0.190654	0.0451337
GO.0000775	0.165552	0.0479444
GO.0000776	0.159313	0.0409398
GO.0000779	0.169159	0.0481133
GO.0000781	0.146323	0.040673
GO.0000785	0.160895	0.0507893
GO.0000786	0.195842	0.049412
GO.0000791	0.138521	0.0443856
GO.0000792	0.255014	0.0555335
GO.0000793	0.135112	0.0495856
GO.0000794	0.122333	0.0479615
GO.0000795	0.212614	0.0430209
GO.0000796	0.179559	0.0456626
GO.0000812	0.138887	0.0452478
GO.0000813	0.153693	0.0502161
GO.0000815	0.147631	0.0493908
GO.0000900	0.143542	0.0453304
GO.0000902	0.17735	0.0576116
GO.0000915	0.12662	0.047469
GO.0000916	0.133367	0.0458349
GO.0000922	0.146081	0.046426
GO.0000923	0.144517	0.0495888
GO.0000930	0.127277	0.0492533
GO.0000931	0.135585	0.0532028
GO.0000932	0.157047	0.0497609
GO.0000938	0.147391	0.048499
GO.0000940	0.140391	0.0508069
GO.0000956	0.137685	0.0467551
GO.0000963	0.156361	0.0495928
GO.0000974	0.125255	0.0459775
GO.0000976	0.122619	0.0479239
GO.0000977	0.127719	0.0524234
GO.0000978	0.180637	0.0585549
GO.0000981	0.162895	0.0561178
GO.0000987	0.186615	0.0472168
GO.0000993	0.162603	0.0480563
GO.0001006	0.134731	0.0489541
GO.0001046	0.125833	0.0495337
GO.0001054	0.146403	0.0487745
GO.0001055	0.219853	0.0488596
GO.0001056	0.108966	0.0501586
GO.0001111	0.138929	0.0499436
GO.0001113	0.175224	0.0446116
GO.0001178	0.125421	0.0500881
GO.0001222	0.159869	0.0534199
GO.0001223	0.137427	0.0530519
GO.0001227	0.178603	0.0499912
GO.0001228	0.14554	0.0549458
GO.0001510	0.131789	0.0514438
GO.0001522	0.147307	0.0555692
GO.0001530	0.141137	0.0492488
GO.0001558	0.138376	0.0505385
GO.0001578	0.154399	0.0498935
GO.0001653	0.158386	0.0502393
GO.0001654	0.211955	0.0486179
GO.0001664	0.109	0.0467307
GO.0001666	0.117348	0.0560297
GO.0001671	0.0969009	0.0519578
GO.0001673	0.176071	0.0487181
GO.0001676	0.218272	0.048706
GO.0001700	0.120115	0.0450252
GO.0001708	0.142463	0.0472451
GO.0001709	0.21666	0.0594525
GO.0001710	0.159865	0.0513593
GO.0001725	0.210207	0.0516465
GO.0001726	0.141609	0.0511488
GO.0001731	0.136053	0.0506798
GO.0001736	0.0851939	0.047591
GO.0001737	0.0991211	0.0467499
GO.0001738	0.149825	0.0464087
GO.0001742	0.164743	0.0506442
GO.0001745	0.203801	0.0491839
GO.0001746	0.155741	0.0506005
GO.0001751	0.135294	0.0497834
GO.0001752	0.214357	0.0455394
GO.0001754	0.139614	0.0495195
GO.0001764	0.114448	0.0535312
GO.0001784	0.160868	0.0477408
GO.0001786	0.151113	0.0493548
GO.0001881	0.146974	0.0545439
GO.0001932	0.145005	0.0491489
GO.0001933	0.266175	0.0373619
GO.0001934	0.130614	0.0456719
GO.0001965	0.24692	0.0486086
GO.0002009	0.153485	0.046177
GO.0002027	0.150191	0.0541422
GO.0002028	0.154553	0.0486299
GO.0002039	0.147207	0.0517927
GO.0002052	0.154468	0.0471044
GO.0002092	0.160075	0.0464524
GO.0002098	0.190881	0.0381936
GO.0002118	0.14118	0.0465702
GO.0002121	0.196184	0.0517864
GO.0002161	0.134906	0.0479217
GO.0002164	0.157938	0.0509436
GO.0002165	0.178265	0.0492971
GO.0002168	0.0950925	0.0491753
GO.0002181	0.140076	0.0490931
GO.0002213	0.160965	0.0476126
GO.0002225	0.122967	0.046539
GO.0002230	0.122158	0.0530988
GO.0002347	0.157678	0.0464871
GO.0002385	0.204672	0.0441304
GO.0002785	0.16349	0.052087
GO.0002804	0.14113	0.0479358
GO.0002807	0.14191	0.0491064
GO.0002814	0.144406	0.0570346
GO.0003007	0.164893	0.0524938
GO.0003012	0.219784	0.0475653
GO.0003014	0.144281	0.0500288
GO.0003015	0.152129	0.0472587
GO.0003333	0.167014	0.0429846
GO.0003341	0.148483	0.0474731
GO.0003382	0.128264	0.0508083
GO.0003383	0.274589	0.0434081
GO.0003384	0.139373	0.0500673
GO.0003674	0.188467	0.0566586
GO.0003676	0.109127	0.0505938
GO.0003677	0.129316	0.0545735
GO.0003678	0.140582	0.0487033
GO.0003682	0.149756	0.047635
GO.0003684	0.130355	0.0508796
GO.0003688	0.136949	0.0505064
GO.0003689	0.136395	0.0543469
GO.0003690	0.0995618	0.0604048
GO.0003697	0.108219	0.0401515
GO.0003700	0.128115	0.0568114
GO.0003712	0.138957	0.0505159
GO.0003713	0.127434	0.0570552
GO.0003714	0.115422	0.0443318
GO.0003723	0.127811	0.0528186
GO.0003724	0.0620715	0.0525728
GO.0003725	0.0972924	0.0456284
GO.0003727	0.116522	0.043916
GO.0003729	0.139224	0.0467295
GO.0003730	0.120749	0.0485542
GO.0003735	0.150799	0.0556878
GO.0003743	0.0914272	0.0494822
GO.0003746	0.153303	0.0441854
GO.0003755	0.205817	0.0484684
GO.0003756	0.136117	0.0500468
GO.0003774	0.133915	0.0482352
GO.0003777	0.125548	0.045492
GO.0003779	0.0984651	0.0428329
GO.0003796	0.157305	0.0536514
GO.0003824	0.118661	0.0440285
GO.0003887	0.149408	0.0508821
GO.0003899	0.177293	0.0477411
GO.0003924	0.118949	0.0480432
GO.0003954	0.178509	0.0518053
GO.0003993	0.138817	0.0457486
GO.0003995	0.143676	0.0480177
GO.0003997	0.15918	0.0491634
GO.0004000	0.18249	0.0450192
GO.0004016	0.137921	0.0441795
GO.0004022	0.127479	0.0516836
GO.0004029	0.135042	0.0494744
GO.0004032	0.138516	0.0478843
GO.0004035	0.141065	0.0484237
GO.0004067	0.137886	0.0482666
GO.0004089	0.121851	0.0474434
GO.0004099	0.160036	0.0508097
GO.0004114	0.167321	0.0451296
GO.0004143	0.151861	0.0531151
GO.0004144	0.155161	0.0501383
GO.0004169	0.151813	0.0500955
GO.0004175	0.107751	0.0450758
GO.0004176	0.150048	0.0501545
GO.0004181	0.153927	0.04736
GO.0004185	0.177166	0.0477477
GO.0004190	0.165515	0.0508853
GO.0004197	0.134328	0.0494137
GO.0004222	0.150381	0.0487099
GO.0004252	0.0873691	0.0451506
GO.0004303	0.117184	0.0432521
GO.0004364	0.109837	0.0583374
GO.0004370	0.154869	0.049697
GO.0004383	0.150111	0.0510606
GO.0004386	0.0282649	0.0512477
GO.0004402	0.15347	0.0534991
GO.0004407	0.194215	0.0495139
GO.0004439	0.207572	0.0545169
GO.0004467	0.205237	0.0476308
GO.0004497	0.164094	0.0372153
GO.0004518	0.213472	0.043977
GO.0004519	0.157579	0.0526887
GO.0004520	0.154065	0.0534779
GO.0004521	0.131071	0.0497525
GO.0004527	0.163926	0.0470247
GO.0004540	0.143628	0.0492602
GO.0004553	0.176846	0.0467867
GO.0004559	0.130586	0.0533454
GO.0004568	0.121504	0.0514309
GO.0004571	0.159625	0.0509099
GO.0004596	0.14096	0.0492583
GO.0004601	0.144506	0.0541528
GO.0004602	0.165777	0.0518503
GO.0004620	0.135279	0.0485257
GO.0004622	0.144785	0.0515324
GO.0004623	0.154341	0.0497221
GO.0004653	0.111005	0.0448055
GO.0004656	0.167216	0.0478158
GO.0004659	0.174795	0.0531339
GO.0004672	0.164977	0.0549174
GO.0004674	0.13255	0.0516248
GO.0004675	0.139131	0.0489017
GO.0004683	0.167025	0.0487967
GO.0004693	0.148004	0.0538575
GO.0004707	0.13747	0.0505595
GO.0004709	0.173084	0.0452265
GO.0004712	0.151237	0.0463778
GO.0004713	0.199408	0.0485591
GO.0004714	0.21386	0.0467812
GO.0004715	0.169903	0.0471286
GO.0004721	0.164542	0.0518602
GO.0004722	0.141288	0.0539488
GO.0004725	0.167486	0.044078
GO.0004726	0.177878	0.0452413
GO.0004745	0.143239	0.0510582
GO.0004767	0.149915	0.048713
GO.0004768	0.169801	0.0471008
GO.0004806	0.201253	0.0463791
GO.0004812	0.161467	0.0554192
GO.0004842	0.172552	0.0441964
GO.0004843	0.137713	0.0498339
GO.0004860	0.160746	0.0455074
GO.0004864	0.196278	0.0569349
GO.0004866	0.145412	0.0498001
GO.0004867	0.120028	0.0448223
GO.0004869	0.142633	0.046317
GO.0004879	0.151209	0.0516408
GO.0004888	0.127261	0.0465871
GO.0004930	0.103437	0.0496413
GO.0004948	0.153891	0.0502879
GO.0004970	0.142229	0.0545285
GO.0004983	0.148096	0.0428569
GO.0004984	0.249119	0.0460033
GO.0004989	0.154108	0.0487554
GO.0004993	0.172621	0.0521745
GO.0005001	0.127459	0.0466634
GO.0005044	0.161213	0.0521681
GO.0005049	0.191483	0.048344
GO.0005078	0.140734	0.0480997
GO.0005085	0.136499	0.0486173
GO.0005092	0.23454	0.0489018
GO.0005096	0.177958	0.0451169
GO.0005102	0.16329	0.0498239
GO.0005104	0.147535	0.0442813
GO.0005109	0.125808	0.0519763
GO.0005112	0.251157	0.0433202
GO.0005121	0.141695	0.0490519
GO.0005125	0.131815	0.0529489
GO.0005154	0.13565	0.0512063
GO.0005158	0.181835	0.0431841
GO.0005178	0.154034	0.0479452
GO.0005179	0.120471	0.0550342
GO.0005184	0.148547	0.0517928
GO.0005198	0.148368	0.0538562
GO.0005200	0.081799	0.0511413
GO.0005201	0.143454	0.0489959
GO.0005214	0.157536	0.0531535
GO.0005216	0.0857754	0.0503284
GO.0005229	0.152325	0.0476194
GO.0005230	0.159476	0.0448775
GO.0005231	0.143291	0.0490911
GO.0005243	0.153085	0.047676
GO.0005245	0.13837	0.0512145
GO.0005246	0.188777	0.0458351
GO.0005249	0.12165	0.0455581
GO.0005254	0.158031	0.043394
GO.0005261	0.112078	0.0510207
GO.0005262	0.113071	0.05168
GO.0005267	0.150273	0.0599407
GO.0005272	0.189419	0.0477798
GO.0005313	0.14122	0.0510768
GO.0005319	0.190548	0.0440114
GO.0005326	0.11106	0.0410134
GO.0005328	0.188276	0.0470802
GO.0005385	0.135582	0.0543845
GO.0005416	0.170843	0.0472555
GO.0005484	0.127677	0.0492429
GO.0005504	0.147353	0.0485222
GO.0005506	0.166479	0.0362973
GO.0005507	0.204785	0.0400507
GO.0005509	0.232282	0.0472741
GO.0005515	0.176831	0.0487065
GO.0005516	0.178129	0.0448458
GO.0005518	0.150265	0.050053
GO.0005524	0.206049	0.0526483
GO.0005525	0.127566	0.0480901
GO.0005534	0.140941	0.0500122
GO.0005543	0.110978	0.0426327
GO.0005544	0.167515	0.0485444
GO.0005546	0.103196	0.0464549
GO.0005548	0.149979	0.0435606
GO.0005549	0.198697	0.0411647
GO.0005550	0.147597	0.0500269
GO.0005575	0.13328	0.0533818
GO.0005576	0.183918	0.0437648
GO.0005604	0.219557	0.0481064
GO.0005615	0.170695	0.048271
GO.0005634	0.177764	0.0531833
GO.0005635	0.127883	0.0501182
GO.0005637	0.141054	0.0512047
GO.0005643	0.141505	0.0531564
GO.0005652	0.145198	0.0388434
GO.0005654	0.176445	0.0518804
GO.0005657	0.163333	0.0481028
GO.0005663	0.146969	0.0538445
GO.0005665	0.212577	0.0489046
GO.0005666	0.0949317	0.0490771
GO.0005667	0.109167	0.0486061
GO.0005669	0.140561	0.0536192
GO.0005675	0.120514	0.049599
GO.0005680	0.167533	0.0504416
GO.0005681	0.113129	0.0478888
GO.0005682	0.123515	0.0474574
GO.0005684	0.120115	0.0514375
GO.0005685	0.186541	0.0449871
GO.0005686	0.152687	0.0464142
GO.0005687	0.159741	0.0520175
GO.0005688	0.14043	0.0513793
GO.0005689	0.122533	0.0521413
GO.0005694	0.108404	0.0563779
GO.0005700	0.195924	0.0500893
GO.0005701	0.170436	0.0478202
GO.0005703	0.124748	0.0530185
GO.0005704	0.155676	0.0520825
GO.0005705	0.148421	0.0452732
GO.0005721	0.145461	0.0519171
GO.0005730	0.120862	0.0507237
GO.0005732	0.148431	0.0544392
GO.0005736	0.141001	0.048313
GO.0005737	0.181844	0.0529949
GO.0005739	0.2127	0.0524911
GO.0005740	0.167747	0.0517423
GO.0005741	0.175246	0.050315
GO.0005742	0.186377	0.0521156
GO.0005743	0.101135	0.0522077
GO.0005744	0.170068	0.0513361
GO.0005747	0.182663	0.0524759
GO.0005750	0.135819	0.049616
GO.0005751	0.168857	0.0500496
GO.0005758	0.125364	0.0517059
GO.0005759	0.133913	0.0555532
GO.0005761	0.222993	0.0488365
GO.0005762	0.1569	0.0558399
GO.0005763	0.140258	0.0530353
GO.0005764	0.0978797	0.0489006
GO.0005765	0.0975714	0.0537937
GO.0005768	0.119483	0.0417547
GO.0005769	0.0908643	0.0512027
GO.0005770	0.104736	0.0501118
GO.0005771	0.14153	0.0499487
GO.0005773	0.14601	0.0507692
GO.0005774	0.144543	0.0506461
GO.0005776	0.158805	0.0537422
GO.0005777	0.102111	0.0425297
GO.0005778	0.128455	0.0516371
GO.0005783	0.202258	0.0517425
GO.0005786	0.160776	0.0478197
GO.0005788	0.0994398	0.0514249
GO.0005789	0.13133	0.0422755
GO.0005791	0.139249	0.0493084
GO.0005793	0.146321	0.0462678
GO.0005794	0.134566	0.0419712
GO.0005795	0.0984353	0.0487101
GO.0005797	0.111963	0.0461019
GO.0005801	0.104822	0.0423605
GO.0005802	0.18235	0.0469977
GO.0005811	0.0874434	0.053007
GO.0005813	0.142819	0.051866
GO.0005814	0.144552	0.0477314
GO.0005815	0.128464	0.052304
GO.0005818	0.155914	0.0464438
GO.0005819	0.127156	0.0480194
GO.0005828	0.165377	0.0443048
GO.0005829	0.231111	0.0468801
GO.0005832	0.136827	0.0534816
GO.0005834	0.121383	0.0478465
GO.0005838	0.0830284	0.0469329
GO.0005839	0.136009	0.0504539
GO.0005840	0.137378	0.0528332
GO.0005844	0.125764	0.0463246
GO.0005847	0.128024	0.0552518
GO.0005851	0.146404	0.0502432
GO.0005852	0.11241	0.0483136
GO.0005856	0.0891774	0.0385645
GO.0005863	0.146604	0.0415624
GO.0005865	0.170033	0.0474151
GO.0005868	0.197888	0.0449719
GO.0005869	0.153925	0.0459209
GO.0005871	0.106345	0.0484638
GO.0005874	0.120105	0.054159
GO.0005875	0.122236	0.0420502
GO.0005876	0.122253	0.0456809
GO.0005881	0.156768	0.0485598
GO.0005884	0.118031	0.0493452
GO.0005885	0.129043	0.047235
GO.0005886	0.226436	0.0471569
GO.0005891	0.13837	0.0512145
GO.0005892	0.137573	0.0501371
GO.0005902	0.207179	0.041378
GO.0005903	0.144281	0.0525017
GO.0005905	0.184771	0.0521883
GO.0005911	0.144636	0.046664
GO.0005912	0.167846	0.0498888
GO.0005915	0.263795	0.0565475
GO.0005918	0.133805	0.0594145
GO.0005919	0.123309	0.056674
GO.0005920	0.131197	0.0482931
GO.0005921	0.153085	0.047676
GO.0005925	0.130172	0.0463426
GO.0005927	0.12151	0.0468471
GO.0005929	0.28562	0.0488712
GO.0005930	0.198489	0.0407631
GO.0005938	0.180997	0.0479177
GO.0005940	0.13281	0.0484859
GO.0005942	0.158075	0.0486641
GO.0005955	0.139497	0.047913
GO.0005975	0.186064	0.0513173
GO.0005977	0.142517	0.048664
GO.0005978	0.137426	0.0511687
GO.0006006	0.158926	0.0581984
GO.0006013	0.129862	0.05239
GO.0006020	0.14865	0.0460865
GO.0006024	0.145847	0.0498701
GO.0006032	0.227999	0.0435109
GO.0006044	0.150181	0.0462186
GO.0006066	0.136366	0.0530202
GO.0006072	0.153673	0.0499706
GO.0006090	0.142213	0.0473092
GO.0006096	0.168757	0.0518724
GO.0006098	0.157491	0.0503898
GO.0006099	0.242759	0.0537809
GO.0006102	0.224259	0.0527405
GO.0006117	0.133148	0.0487158
GO.0006120	0.200972	0.0510659
GO.0006121	0.192101	0.0494627
GO.0006122	0.135819	0.049616
GO.0006123	0.171403	0.0498147
GO.0006139	0.126982	0.0449378
GO.0006144	0.130929	0.0527609
GO.0006154	0.183146	0.0456285
GO.0006164	0.126211	0.0484249
GO.0006171	0.143929	0.0447695
GO.0006182	0.150111	0.0510606
GO.0006189	0.139534	0.0495805
GO.0006207	0.15262	0.0525651
GO.0006260	0.0785893	0.0493286
GO.0006261	0.121625	0.0549647
GO.0006265	0.140124	0.0491824
GO.0006268	0.147832	0.0505329
GO.0006270	0.122174	0.0538712
GO.0006271	0.142912	0.0505862
GO.0006272	0.12752	0.0506663
GO.0006275	0.140259	0.0496089
GO.0006281	0.111132	0.0459619
GO.0006284	0.157173	0.0497646
GO.0006289	0.12215	0.0420646
GO.0006298	0.143831	0.0522283
GO.0006302	0.135021	0.0532931
GO.0006303	0.12483	0.0529494
GO.0006309	0.160948	0.04646
GO.0006310	0.136699	0.0474853
GO.0006325	0.255931	0.0408301
GO.0006334	0.246457	0.041435
GO.0006335	0.164911	0.0530611
GO.0006338	0.135104	0.0514134
GO.0006351	0.146889	0.0490914
GO.0006352	0.11159	0.0495151
GO.0006355	0.150034	0.0551628
GO.0006357	0.144663	0.0558006
GO.0006360	0.187138	0.0418921
GO.0006364	0.169189	0.0466888
GO.0006366	0.163318	0.0530149
GO.0006367	0.123338	0.0503706
GO.0006368	0.0874822	0.0547577
GO.0006369	0.16272	0.0489811
GO.0006376	0.125696	0.0479738
GO.0006378	0.132316	0.0521743
GO.0006383	0.137399	0.0470627
GO.0006384	0.14939	0.0498498
GO.0006388	0.148575	0.0501763
GO.0006390	0.119834	0.0617849
GO.0006396	0.098838	0.051113
GO.0006397	0.11899	0.0494674
GO.0006398	0.136168	0.0530952
GO.0006400	0.1373	0.0463737
GO.0006401	0.151166	0.0450695
GO.0006402	0.152154	0.0487363
GO.0006405	0.140772	0.0524441
GO.0006406	0.153783	0.054904
GO.0006412	0.143148	0.0514992
GO.0006413	0.0952	0.0502683
GO.0006414	0.160098	0.0440548
GO.0006415	0.140041	0.0503659
GO.0006417	0.146264	0.0440601
GO.0006418	0.177037	0.0558213
GO.0006446	0.131442	0.0496696
GO.0006457	0.164187	0.0480591
GO.0006468	0.169912	0.0538341
GO.0006470	0.171535	0.0503952
GO.0006479	0.156796	0.0495818
GO.0006486	0.169759	0.0468819
GO.0006487	0.208537	0.0448051
GO.0006488	0.240108	0.0448453
GO.0006491	0.170968	0.0555729
GO.0006493	0.0976272	0.0439103
GO.0006506	0.158596	0.0492222
GO.0006508	0.126953	0.0475116
GO.0006509	0.145559	0.0575769
GO.0006511	0.174416	0.052936
GO.0006513	0.223815	0.0367288
GO.0006515	0.156617	0.048544
GO.0006517	0.170767	0.0503045
GO.0006520	0.141428	0.0410004
GO.0006552	0.189214	0.0475027
GO.0006559	0.150495	0.0511491
GO.0006574	0.140859	0.0509978
GO.0006605	0.169976	0.0531925
GO.0006606	0.166782	0.0466545
GO.0006607	0.129928	0.0489403
GO.0006611	0.19134	0.0485199
GO.0006612	0.153468	0.054382
GO.0006614	0.160141	0.0482515
GO.0006616	0.138301	0.0503689
GO.0006622	0.14213	0.0512346
GO.0006623	0.149894	0.0507553
GO.0006626	0.160994	0.0468921
GO.0006629	0.184672	0.0406897
GO.0006631	0.164679	0.0528895
GO.0006633	0.199575	0.0488673
GO.0006635	0.169716	0.0379765
GO.0006636	0.169801	0.0471008
GO.0006641	0.148485	0.0544064
GO.0006644	0.132458	0.0502098
GO.0006646	0.148195	0.0482644
GO.0006665	0.174233	0.0507184
GO.0006688	0.145091	0.0496933
GO.0006697	0.148532	0.0514786
GO.0006719	0.151799	0.0488773
GO.0006726	0.12818	0.0547301
GO.0006727	0.0789733	0.0481078
GO.0006729	0.148496	0.0431088
GO.0006730	0.121788	0.0491614
GO.0006744	0.121211	0.0486994
GO.0006749	0.0939064	0.0605761
GO.0006751	0.148269	0.0517005
GO.0006783	0.110665	0.0495426
GO.0006801	0.166233	0.0488055
GO.0006805	0.193439	0.0452673
GO.0006807	0.120876	0.0490317
GO.0006811	0.104867	0.0506944
GO.0006812	0.143479	0.0514819
GO.0006813	0.140302	0.0485187
GO.0006814	0.170464	0.0429997
GO.0006816	0.106654	0.0507364
GO.0006820	0.124088	0.0507944
GO.0006821	0.14263	0.0466332
GO.0006826	0.163199	0.0466737
GO.0006829	0.134009	0.0511794
GO.0006836	0.189265	0.0473649
GO.0006839	0.133491	0.0567055
GO.0006851	0.146388	0.0494099
GO.0006865	0.164003	0.0484855
GO.0006869	0.158021	0.048084
GO.0006874	0.180668	0.04658
GO.0006878	0.168965	0.0521357
GO.0006879	0.154173	0.0509492
GO.0006882	0.136805	0.0506275
GO.0006884	0.153549	0.0494195
GO.0006886	0.136854	0.0500032
GO.0006887	0.0996735	0.049756
GO.0006888	0.101507	0.0484807
GO.0006890	0.134456	0.0518782
GO.0006891	0.0930552	0.0531942
GO.0006893	0.0904279	0.0518941
GO.0006896	0.147223	0.0488546
GO.0006897	0.1316	0.0490486
GO.0006898	0.145848	0.0481372
GO.0006900	0.173201	0.050071
GO.0006904	0.125772	0.0511422
GO.0006906	0.135023	0.0507725
GO.0006909	0.130973	0.0504026
GO.0006911	0.124984	0.0524785
GO.0006913	0.147462	0.0480047
GO.0006914	0.151191	0.0528299
GO.0006915	0.13423	0.0531704
GO.0006936	0.211988	0.0519683
GO.0006937	0.222983	0.0508106
GO.0006952	0.094109	0.0463243
GO.0006955	0.0701031	0.049461
GO.0006959	0.128559	0.0516051
GO.0006963	0.115244	0.0501407
GO.0006964	0.134641	0.0549241
GO.0006974	0.145202	0.0424835
GO.0006979	0.189916	0.0507988
GO.0006997	0.139761	0.0431875
GO.0006998	0.133501	0.0493329
GO.0006999	0.146851	0.0536917
GO.0007005	0.21474	0.0465781
GO.0007009	0.11659	0.0483337
GO.0007010	0.129987	0.0531923
GO.0007015	0.215373	0.0421737
GO.0007017	0.131048	0.0468378
GO.0007018	0.169113	0.0481716
GO.0007019	0.145955	0.0492931
GO.0007020	0.146853	0.051795
GO.0007021	0.128503	0.0498559
GO.0007023	0.132625	0.0493763
GO.0007026	0.11869	0.0513485
GO.0007029	0.179533	0.0471153
GO.0007030	0.0746579	0.0443555
GO.0007031	0.154386	0.0501221
GO.0007032	0.13645	0.0490452
GO.0007034	0.144111	0.0505492
GO.0007035	0.133501	0.0501286
GO.0007040	0.133756	0.0486106
GO.0007041	0.122862	0.0517313
GO.0007051	0.148429	0.0476411
GO.0007052	0.138833	0.0526999
GO.0007056	0.179972	0.0474774
GO.0007057	0.145951	0.0474068
GO.0007059	0.130374	0.0506194
GO.0007060	0.170824	0.0377288
GO.0007062	0.119976	0.0460007
GO.0007064	0.199106	0.0466465
GO.0007076	0.149262	0.0457009
GO.0007080	0.152894	0.0505582
GO.0007088	0.0883397	0.0486651
GO.0007091	0.151292	0.0511426
GO.0007094	0.173735	0.0449896
GO.0007095	0.133533	0.052298
GO.0007096	0.13562	0.0478215
GO.0007097	0.128842	0.0478291
GO.0007098	0.113248	0.0462261
GO.0007099	0.136101	0.0598608
GO.0007100	0.130428	0.0546836
GO.0007110	0.104424	0.0436578
GO.0007111	0.108083	0.045031
GO.0007112	0.0886428	0.0427039
GO.0007113	0.191263	0.0489806
GO.0007129	0.140286	0.0477932
GO.0007131	0.142917	0.0416764
GO.0007140	0.205293	0.0413936
GO.0007141	0.128674	0.0531394
GO.0007143	0.170166	0.0525765
GO.0007154	0.210051	0.0472605
GO.0007155	0.256844	0.0490064
GO.0007156	0.16821	0.0433608
GO.0007157	0.0713768	0.0578576
GO.0007158	0.161753	0.05466
GO.0007160	0.150018	0.0484543
GO.0007163	0.26176	0.0444511
GO.0007165	0.152186	0.0467095
GO.0007166	0.13281	0.0530678
GO.0007168	0.146982	0.0519658
GO.0007169	0.212102	0.0517462
GO.0007173	0.199538	0.0474699
GO.0007178	0.163337	0.0493793
GO.0007186	0.109406	0.0476199
GO.0007187	0.172621	0.0521745
GO.0007188	0.141799	0.047709
GO.0007189	0.110488	0.0501575
GO.0007193	0.144185	0.0467303
GO.0007200	0.132655	0.0473119
GO.0007204	0.152639	0.052143
GO.0007205	0.148888	0.0515508
GO.0007210	0.162228	0.0519006
GO.0007218	0.140194	0.0490427
GO.0007219	0.154773	0.0532257
GO.0007220	0.127997	0.0578299
GO.0007224	0.150976	0.0477813
GO.0007229	0.141039	0.049902
GO.0007249	0.145806	0.0473983
GO.0007254	0.127657	0.0502717
GO.0007264	0.163915	0.0453923
GO.0007265	0.180831	0.0462995
GO.0007266	0.117317	0.0459234
GO.0007268	0.0888146	0.0541156
GO.0007269	0.14746	0.0543934
GO.0007271	0.156679	0.045514
GO.0007274	0.205988	0.0414757
GO.0007277	0.124489	0.0461647
GO.0007279	0.128147	0.0474987
GO.0007280	0.168713	0.0530407
GO.0007281	0.13985	0.0463645
GO.0007282	0.138464	0.0495918
GO.0007283	0.184568	0.0423061
GO.0007286	0.17675	0.0406412
GO.0007288	0.148713	0.0478256
GO.0007291	0.119193	0.0457767
GO.0007293	0.154998	0.0546279
GO.0007294	0.105193	0.0446063
GO.0007295	0.150948	0.0414493
GO.0007297	0.172983	0.0491948
GO.0007298	0.135164	0.0512355
GO.0007299	0.171419	0.0458069
GO.0007300	0.157941	0.0479041
GO.0007301	0.16564	0.0492717
GO.0007303	0.13883	0.043591
GO.0007304	0.219598	0.0421833
GO.0007305	0.218255	0.0453626
GO.0007306	0.174357	0.0446232
GO.0007307	0.186667	0.0456121
GO.0007309	0.116567	0.0485133
GO.0007310	0.150733	0.0457727
GO.0007311	0.147548	0.0504056
GO.0007312	0.152853	0.0455645
GO.0007313	0.149622	0.0488281
GO.0007314	0.123408	0.0483318
GO.0007315	0.142185	0.0465496
GO.0007317	0.145905	0.0463034
GO.0007318	0.137487	0.0493282
GO.0007319	0.150746	0.0496134
GO.0007343	0.175751	0.0473238
GO.0007344	0.164808	0.0483068
GO.0007346	0.166897	0.0473008
GO.0007348	0.150246	0.0488187
GO.0007349	0.160347	0.0434234
GO.0007350	0.129848	0.0524188
GO.0007362	0.178702	0.0487465
GO.0007367	0.14523	0.055739
GO.0007368	0.131261	0.0455179
GO.0007369	0.193589	0.0536006
GO.0007370	0.190407	0.0577135
GO.0007377	0.12742	0.0490271
GO.0007379	0.146845	0.0480751
GO.0007380	0.147198	0.0480533
GO.0007389	0.164471	0.0476029
GO.0007390	0.144028	0.0457803
GO.0007391	0.133821	0.0494338
GO.0007394	0.131601	0.0515117
GO.0007395	0.135746	0.0490958
GO.0007398	0.17852	0.0481027
GO.0007399	0.220923	0.0514123
GO.0007400	0.152626	0.0466276
GO.0007402	0.174118	0.0450187
GO.0007405	0.226835	0.0447162
GO.0007406	0.140929	0.0485508
GO.0007409	0.147418	0.0520945
GO.0007411	0.155727	0.051369
GO.0007412	0.121192	0.0486231
GO.0007413	0.145624	0.0485583
GO.0007414	0.147481	0.0495285
GO.0007415	0.14532	0.0496645
GO.0007416	0.096221	0.0512567
GO.0007417	0.122858	0.0518899
GO.0007418	0.144847	0.0496019
GO.0007419	0.111442	0.0477979
GO.0007420	0.167084	0.0488423
GO.0007422	0.201056	0.0484542
GO.0007423	0.157564	0.0567332
GO.0007424	0.195511	0.0513846
GO.0007426	0.197034	0.0433525
GO.0007427	0.100015	0.0468881
GO.0007430	0.101733	0.0472944
GO.0007431	0.136137	0.0441455
GO.0007432	0.130458	0.0507027
GO.0007435	0.210471	0.0540713
GO.0007436	0.122408	0.0581012
GO.0007438	0.160732	0.0511588
GO.0007440	0.166385	0.042602
GO.0007442	0.138066	0.0487816
GO.0007443	0.236799	0.0492585
GO.0007444	0.242342	0.0370786
GO.0007446	0.192476	0.0449417
GO.0007448	0.165887	0.0498982
GO.0007455	0.139474	0.0489261
GO.0007458	0.157816	0.0496508
GO.0007460	0.140282	0.0499938
GO.0007464	0.119193	0.0462038
GO.0007465	0.123409	0.0532212
GO.0007469	0.127149	0.0556439
GO.0007472	0.182342	0.0593718
GO.0007474	0.0930561	0.0493133
GO.0007475	0.132726	0.0482334
GO.0007476	0.169689	0.0508334
GO.0007479	0.157801	0.0485352
GO.0007480	0.145477	0.0476456
GO.0007482	0.135266	0.0478035
GO.0007485	0.145092	0.0499091
GO.0007488	0.149716	0.0566042
GO.0007494	0.124096	0.0492327
GO.0007498	0.15363	0.0460464
GO.0007506	0.189658	0.0501579
GO.0007507	0.160247	0.0554283
GO.0007509	0.127934	0.0552771
GO.0007516	0.168413	0.0494052
GO.0007517	0.14344	0.0441463
GO.0007520	0.123707	0.0467948
GO.0007522	0.156777	0.0488377
GO.0007523	0.153623	0.0496055
GO.0007525	0.14703	0.0475988
GO.0007526	0.122419	0.0553625
GO.0007527	0.102526	0.0547516
GO.0007528	0.101078	0.0521135
GO.0007530	0.16273	0.0432811
GO.0007548	0.152993	0.0482027
GO.0007549	0.171267	0.049425
GO.0007552	0.240397	0.0442174
GO.0007560	0.111896	0.0549539
GO.0007561	0.179576	0.0487467
GO.0007584	0.146308	0.0511418
GO.0007589	0.137418	0.055248
GO.0007591	0.112008	0.048765
GO.0007601	0.0646625	0.0533932
GO.0007602	0.0663648	0.0532156
GO.0007603	0.117531	0.0529439
GO.0007604	0.120223	0.0494597
GO.0007605	0.184636	0.0485634
GO.0007606	0.0638453	0.0523089
GO.0007608	0.164963	0.0435482
GO.0007611	0.10898	0.0518485
GO.0007612	0.123137	0.0491949
GO.0007613	0.127936	0.051784
GO.0007614	0.136549	0.0478771
GO.0007615	0.149202	0.0508746
GO.0007616	0.121478	0.0464954
GO.0007617	0.101164	0.0543296
GO.0007619	0.103927	0.0518974
GO.0007620	0.139853	0.0547131
GO.0007622	0.143257	0.0505286
GO.0007623	0.170321	0.0441579
GO.0007626	0.211496	0.0463083
GO.0007628	0.213266	0.0463377
GO.0007629	0.12843	0.0477085
GO.0007630	0.153378	0.0486224
GO.0007632	0.159314	0.054958
GO.0007638	0.130828	0.0510834
GO.0008010	0.157144	0.0543305
GO.0008013	0.160384	0.0489226
GO.0008016	0.152025	0.0478233
GO.0008017	0.125533	0.0472554
GO.0008020	0.0886662	0.0560622
GO.0008021	0.0909946	0.0490691
GO.0008023	0.211647	0.0481137
GO.0008028	0.150503	0.0417733
GO.0008033	0.113368	0.0508506
GO.0008039	0.254235	0.0462307
GO.0008045	0.134288	0.0526559
GO.0008046	0.140584	0.0476685
GO.0008047	0.153584	0.0499517
GO.0008049	0.0863501	0.0531785
GO.0008052	0.164377	0.0521201
GO.0008053	0.140049	0.0519164
GO.0008057	0.206637	0.047118
GO.0008061	0.29407	0.0433795
GO.0008062	0.127757	0.052541
GO.0008063	0.129979	0.0461707
GO.0008066	0.137079	0.0565328
GO.0008069	0.155902	0.0468666
GO.0008076	0.136186	0.0459021
GO.0008078	0.13204	0.0524975
GO.0008080	0.135253	0.0484023
GO.0008081	0.153014	0.0473989
GO.0008083	0.169203	0.0549781
GO.0008084	0.261627	0.0415913
GO.0008088	0.136005	0.0501206
GO.0008089	0.167396	0.046624
GO.0008090	0.171435	0.0436822
GO.0008092	0.146293	0.0500197
GO.0008093	0.154788	0.0508518
GO.0008094	0.144096	0.0468796
GO.0008103	0.214009	0.0412847
GO.0008104	0.0853095	0.0509069
GO.0008134	0.17565	0.0505675
GO.0008137	0.169718	0.0507845
GO.0008138	0.162875	0.0478029
GO.0008139	0.137816	0.0497198
GO.0008143	0.136672	0.0527109
GO.0008146	0.199727	0.0464379
GO.0008150	0.139564	0.0550417
GO.0008154	0.122572	0.0476333
GO.0008156	0.128756	0.0487366
GO.0008157	0.175188	0.054782
GO.0008168	0.227153	0.0404562
GO.0008173	0.169636	0.051867
GO.0008180	0.153077	0.0480061
GO.0008187	0.146628	0.0497754
GO.0008188	0.131751	0.0484611
GO.0008190	0.14731	0.0469698
GO.0008194	0.169594	0.0406147
GO.0008195	0.141027	0.0528746
GO.0008198	0.160697	0.044635
GO.0008201	0.189879	0.049474
GO.0008227	0.157184	0.0484953
GO.0008233	0.134969	0.0538839
GO.0008234	0.122868	0.0500296
GO.0008235	0.130936	0.0502976
GO.0008236	0.226223	0.0524229
GO.0008237	0.121501	0.0482896
GO.0008239	0.172218	0.0481224
GO.0008241	0.147564	0.0488129
GO.0008250	0.158867	0.0482982
GO.0008253	0.144136	0.0504187
GO.0008258	0.10473	0.0497781
GO.0008266	0.165908	0.0495935
GO.0008270	0.116296	0.0510933
GO.0008277	0.170211	0.0492876
GO.0008283	0.203021	0.0501124
GO.0008284	0.21284	0.0475257
GO.0008285	0.154719	0.0462776
GO.0008286	0.131432	0.0469162
GO.0008289	0.115105	0.0431084
GO.0008293	0.168843	0.0514423
GO.0008296	0.148963	0.0481269
GO.0008298	0.128247	0.0428627
GO.0008299	0.117603	0.0521454
GO.0008305	0.147934	0.0497202
GO.0008306	0.121604	0.049466
GO.0008307	0.205424	0.0487563
GO.0008310	0.114864	0.0479869
GO.0008312	0.164192	0.0493276
GO.0008318	0.148193	0.0513597
GO.0008320	0.170917	0.0489056
GO.0008324	0.153033	0.0515076
GO.0008328	0.149407	0.0536661
GO.0008333	0.126293	0.0492511
GO.0008335	0.1956	0.048798
GO.0008340	0.0885527	0.0537689
GO.0008343	0.106669	0.0469968
GO.0008344	0.153836	0.0468221
GO.0008345	0.222449	0.0421869
GO.0008347	0.104722	0.0548719
GO.0008354	0.168188	0.0485103
GO.0008355	0.166978	0.0482507
GO.0008356	0.239794	0.049604
GO.0008360	0.222116	0.0439371
GO.0008361	0.153973	0.0514792
GO.0008362	0.142342	0.0489912
GO.0008363	0.133256	0.0463309
GO.0008366	0.117071	0.0556457
GO.0008374	0.125253	0.0503958
GO.0008375	0.137075	0.0489459
GO.0008376	0.131392	0.053079
GO.0008380	0.165423	0.0437248
GO.0008406	0.152403	0.0526345
GO.0008407	0.156139	0.0508811
GO.0008408	0.0948761	0.0513486
GO.0008409	0.149693	0.0500333
GO.0008474	0.162849	0.0504954
GO.0008483	0.140954	0.0506703
GO.0008484	0.134758	0.048898
GO.0008494	0.143418	0.0488694
GO.0008526	0.165099	0.044567
GO.0008528	0.132389	0.0518523
GO.0008540	0.114801	0.0436018
GO.0008541	0.128958	0.0508348
GO.0008543	0.114587	0.0478623
GO.0008544	0.144654	0.0469491
GO.0008569	0.142435	0.0492159
GO.0008574	0.128365	0.0501215
GO.0008582	0.175335	0.0483109
GO.0008584	0.146754	0.0513833
GO.0008585	0.195871	0.0450269
GO.0008586	0.146387	0.0430788
GO.0008587	0.150981	0.0507906
GO.0008594	0.122752	0.0495909
GO.0008595	0.117925	0.0523164
GO.0008610	0.143434	0.0454987
GO.0008630	0.171098	0.0480344
GO.0008641	0.184301	0.0499895
GO.0008643	0.129225	0.047378
GO.0008645	0.140165	0.0489153
GO.0008654	0.129901	0.0491309
GO.0008656	0.123633	0.0498016
GO.0008745	0.14316	0.0566247
GO.0008757	0.154689	0.0485956
GO.0008934	0.1466	0.0461743
GO.0009047	0.137768	0.0500141
GO.0009055	0.155912	0.0486816
GO.0009058	0.092779	0.0412584
GO.0009062	0.195891	0.0437151
GO.0009072	0.130148	0.0563024
GO.0009086	0.136921	0.0533182
GO.0009113	0.144313	0.0497198
GO.0009116	0.166111	0.0449504
GO.0009166	0.159644	0.0503776
GO.0009190	0.130551	0.0440814
GO.0009247	0.148629	0.0485731
GO.0009253	0.142906	0.0561466
GO.0009266	0.130186	0.0523908
GO.0009267	0.095054	0.0468744
GO.0009306	0.094489	0.0506013
GO.0009312	0.117944	0.04566
GO.0009378	0.15497	0.0511925
GO.0009408	0.121018	0.0511237
GO.0009411	0.11762	0.0466846
GO.0009416	0.0862495	0.0550905
GO.0009451	0.141838	0.0522791
GO.0009611	0.0986784	0.0472144
GO.0009612	0.1455	0.0481371
GO.0009617	0.0851578	0.0502289
GO.0009620	0.152966	0.0466056
GO.0009631	0.159496	0.0444907
GO.0009636	0.128598	0.0512482
GO.0009649	0.114729	0.0550849
GO.0009651	0.144326	0.0476693
GO.0009653	0.124744	0.0528531
GO.0009744	0.181816	0.0540996
GO.0009755	0.146201	0.0526083
GO.0009792	0.134693	0.0451764
GO.0009880	0.126979	0.0562693
GO.0009881	0.1405	0.052384
GO.0009887	0.128959	0.0488617
GO.0009888	0.193449	0.0489844
GO.0009897	0.123561	0.0418978
GO.0009898	0.206329	0.0450317
GO.0009922	0.147749	0.0516776
GO.0009925	0.13049	0.04272
GO.0009948	0.111794	0.0494963
GO.0009949	0.130118	0.0473053
GO.0009950	0.128889	0.0396294
GO.0009951	0.131174	0.0488942
GO.0009952	0.171709	0.0469608
GO.0009953	0.10298	0.0481253
GO.0009966	0.143555	0.0539913
GO.0009982	0.152696	0.0525093
GO.0009986	0.108336	0.0507743
GO.0010001	0.142572	0.0502041
GO.0010002	0.161359	0.0522268
GO.0010004	0.172143	0.0487654
GO.0010008	0.125916	0.0458851
GO.0010032	0.18835	0.0395756
GO.0010038	0.149803	0.0467886
GO.0010043	0.148293	0.0520712
GO.0010046	0.137042	0.0508983
GO.0010181	0.124524	0.047887
GO.0010212	0.162065	0.0495673
GO.0010312	0.154146	0.052988
GO.0010369	0.1371	0.0461774
GO.0010378	0.141606	0.0556826
GO.0010389	0.162544	0.0464862
GO.0010468	0.0926225	0.0384099
GO.0010470	0.14492	0.051973
GO.0010485	0.120413	0.0543365
GO.0010494	0.151761	0.0468044
GO.0010496	0.153085	0.047676
GO.0010498	0.142867	0.0508603
GO.0010506	0.107248	0.0454847
GO.0010507	0.126254	0.0489483
GO.0010508	0.11221	0.0526557
GO.0010526	0.184215	0.0505733
GO.0010591	0.164433	0.0489899
GO.0010592	0.191867	0.0517275
GO.0010623	0.176734	0.0463193
GO.0010628	0.142253	0.0484552
GO.0010629	0.194719	0.0440878
GO.0010636	0.169739	0.0497269
GO.0010669	0.180838	0.0508293
GO.0010804	0.147316	0.0491523
GO.0010821	0.233936	0.0424006
GO.0010841	0.134132	0.0516412
GO.0010883	0.100524	0.0479116
GO.0010884	0.201104	0.0499852
GO.0010888	0.153357	0.0475379
GO.0010898	0.133855	0.0486516
GO.0010971	0.15647	0.054732
GO.0012501	0.115815	0.0505988
GO.0012505	0.134526	0.0505548
GO.0012507	0.152792	0.0502104
GO.0014019	0.201796	0.0526301
GO.0014059	0.14564	0.0481845
GO.0014069	0.238587	0.0417119
GO.0015012	0.131637	0.0491438
GO.0015014	0.14319	0.0501134
GO.0015026	0.135209	0.0555896
GO.0015030	0.143677	0.0496887
GO.0015031	0.13136	0.045765
GO.0015035	0.162534	0.0524187
GO.0015078	0.161889	0.0514767
GO.0015116	0.116726	0.0488132
GO.0015149	0.135328	0.0499561
GO.0015171	0.163412	0.0451557
GO.0015179	0.16996	0.0434979
GO.0015183	0.145135	0.051023
GO.0015267	0.131384	0.052558
GO.0015271	0.145773	0.0588792
GO.0015276	0.136583	0.053364
GO.0015277	0.124892	0.0491387
GO.0015279	0.147722	0.0533891
GO.0015280	0.189419	0.0477798
GO.0015293	0.134148	0.0456576
GO.0015297	0.130633	0.0484522
GO.0015347	0.117206	0.0493996
GO.0015377	0.162128	0.0495713
GO.0015385	0.143692	0.0500972
GO.0015459	0.214646	0.051674
GO.0015485	0.169518	0.0385305
GO.0015562	0.1481	0.0504441
GO.0015629	0.194059	0.0437987
GO.0015630	0.148343	0.0473688
GO.0015631	0.184183	0.0504503
GO.0015645	0.189828	0.0485766
GO.0015718	0.148993	0.0408734
GO.0015813	0.14122	0.0510768
GO.0015842	0.135767	0.048477
GO.0015914	0.141339	0.0383642
GO.0015918	0.150404	0.0452918
GO.0015937	0.154524	0.0478934
GO.0015986	0.218316	0.0478339
GO.0016006	0.13296	0.0549772
GO.0016010	0.163136	0.0463153
GO.0016018	0.221173	0.0449006
GO.0016020	0.228412	0.0499596
GO.0016027	0.11221	0.0536631
GO.0016028	0.20196	0.049711
GO.0016042	0.217476	0.0438126
GO.0016055	0.138809	0.0488429
GO.0016056	0.12027	0.0477839
GO.0016057	0.12516	0.0518882
GO.0016059	0.141657	0.0499747
GO.0016063	0.192125	0.0542698
GO.0016070	0.156877	0.0496764
GO.0016075	0.147891	0.0516923
GO.0016079	0.152552	0.0483648
GO.0016080	0.154265	0.0490111
GO.0016081	0.140778	0.0517622
GO.0016082	0.186008	0.0540966
GO.0016126	0.146436	0.0487574
GO.0016180	0.17202	0.0524107
GO.0016192	0.106364	0.050901
GO.0016197	0.180494	0.0494962
GO.0016199	0.13983	0.046469
GO.0016200	0.149859	0.0492029
GO.0016201	0.138388	0.0488473
GO.0016203	0.150388	0.0463646
GO.0016204	0.141825	0.0487062
GO.0016209	0.166634	0.0512092
GO.0016226	0.15306	0.0579122
GO.0016236	0.177939	0.0469678
GO.0016239	0.166787	0.0491426
GO.0016242	0.160825	0.0406993
GO.0016251	0.108252	0.0533311
GO.0016255	0.205722	0.0451696
GO.0016263	0.149626	0.0493501
GO.0016272	0.140367	0.0505877
GO.0016274	0.156909	0.0487062
GO.0016279	0.135204	0.0503752
GO.0016281	0.116555	0.0473645
GO.0016298	0.215975	0.0434248
GO.0016301	0.0651377	0.0442199
GO.0016310	0.202685	0.0431232
GO.0016311	0.148099	0.0410994
GO.0016318	0.17311	0.0465078
GO.0016319	0.188795	0.0488621
GO.0016321	0.18201	0.0492797
GO.0016322	0.19911	0.0489571
GO.0016323	0.161696	0.048425
GO.0016324	0.17458	0.0460104
GO.0016325	0.117535	0.050138
GO.0016327	0.209244	0.0473196
GO.0016328	0.0681053	0.0552316
GO.0016330	0.196938	0.0409082
GO.0016331	0.135439	0.0461099
GO.0016332	0.25996	0.0430119
GO.0016333	0.134454	0.04951
GO.0016334	0.246248	0.0435238
GO.0016336	0.136033	0.0503327
GO.0016339	0.195292	0.0383582
GO.0016342	0.241624	0.0546083
GO.0016348	0.13059	0.0518991
GO.0016358	0.200964	0.0492079
GO.0016360	0.157141	0.0446593
GO.0016405	0.186808	0.0470209
GO.0016409	0.144976	0.0540236
GO.0016442	0.147824	0.0447212
GO.0016456	0.146806	0.0508664
GO.0016459	0.149229	0.0437804
GO.0016460	0.123641	0.0455844
GO.0016471	0.143666	0.0526052
GO.0016476	0.247215	0.0466369
GO.0016477	0.11349	0.0583294
GO.0016485	0.181237	0.0525629
GO.0016491	0.0904577	0.0528673
GO.0016514	0.171778	0.0485381
GO.0016529	0.152167	0.0481924
GO.0016538	0.178038	0.055956
GO.0016540	0.154162	0.0487335
GO.0016558	0.13824	0.0510987
GO.0016567	0.148148	0.0461084
GO.0016573	0.15334	0.0517334
GO.0016575	0.19533	0.050685
GO.0016579	0.136949	0.0519127
GO.0016581	0.205589	0.0442272
GO.0016589	0.163548	0.0511538
GO.0016592	0.129407	0.0557781
GO.0016593	0.126559	0.0500948
GO.0016604	0.214178	0.0487823
GO.0016607	0.113805	0.0497454
GO.0016614	0.113999	0.0536816
GO.0016616	0.168743	0.0551019
GO.0016620	0.138652	0.0466653
GO.0016627	0.12873	0.0487987
GO.0016671	0.138423	0.0519003
GO.0016705	0.18456	0.034723
GO.0016706	0.159122	0.0462162
GO.0016717	0.169801	0.0471008
GO.0016740	0.19886	0.0467747
GO.0016746	0.0904766	0.0477185
GO.0016747	0.078147	0.0503514
GO.0016757	0.107457	0.0518558
GO.0016758	0.203293	0.0461849
GO.0016765	0.185259	0.0503668
GO.0016773	0.118362	0.0570492
GO.0016779	0.186754	0.0506274
GO.0016780	0.219653	0.0415045
GO.0016787	0.0959394	0.0545041
GO.0016788	0.104686	0.0510818
GO.0016791	0.147341	0.0445766
GO.0016810	0.110896	0.0534933
GO.0016811	0.131222	0.050044
GO.0016818	0.158816	0.0496243
GO.0016830	0.15452	0.0491031
GO.0016831	0.160215	0.0466544
GO.0016849	0.130551	0.0440814
GO.0016868	0.147251	0.0519198
GO.0016887	0.205947	0.0514077
GO.0016922	0.143591	0.0517335
GO.0016925	0.169756	0.0464839
GO.0016973	0.114801	0.052062
GO.0017022	0.149582	0.0462323
GO.0017025	0.135277	0.0479656
GO.0017053	0.286433	0.0483751
GO.0017056	0.160781	0.0468918
GO.0017059	0.139551	0.0480371
GO.0017064	0.193467	0.0448971
GO.0017080	0.147053	0.0473694
GO.0017085	0.137008	0.0501317
GO.0017101	0.121742	0.0458031
GO.0017108	0.139629	0.0497793
GO.0017116	0.15178	0.0535784
GO.0017119	0.117602	0.0484211
GO.0017124	0.150324	0.0456
GO.0017147	0.127887	0.0529583
GO.0017148	0.141257	0.0451467
GO.0017156	0.147869	0.0475299
GO.0017157	0.0954662	0.0492372
GO.0017158	0.1562	0.0484829
GO.0017171	0.106072	0.043151
GO.0017183	0.170612	0.0511206
GO.0018105	0.10467	0.0438218
GO.0018107	0.1485	0.0497082
GO.0018108	0.162994	0.0447221
GO.0018216	0.156909	0.0487062
GO.0018279	0.139523	0.0503333
GO.0018345	0.138402	0.0532252
GO.0018990	0.138806	0.047964
GO.0018993	0.153621	0.0508835
GO.0019001	0.142964	0.0499587
GO.0019003	0.145673	0.0500098
GO.0019005	0.209388	0.0377914
GO.0019094	0.146595	0.0493735
GO.0019216	0.142019	0.0533661
GO.0019236	0.207766	0.0469281
GO.0019239	0.177567	0.044948
GO.0019367	0.147749	0.0516776
GO.0019432	0.149773	0.0516742
GO.0019509	0.160043	0.0502412
GO.0019706	0.141836	0.0543729
GO.0019722	0.246116	0.0408348
GO.0019730	0.136488	0.0479778
GO.0019731	0.102336	0.0506258
GO.0019732	0.143456	0.0502193
GO.0019752	0.144313	0.0493331
GO.0019773	0.141628	0.0541537
GO.0019774	0.137157	0.0454767
GO.0019789	0.123739	0.0428784
GO.0019827	0.16571	0.0483804
GO.0019843	0.116607	0.0539798
GO.0019887	0.129686	0.0516438
GO.0019888	0.176632	0.0483882
GO.0019894	0.171604	0.0426104
GO.0019896	0.133968	0.0546591
GO.0019898	0.157912	0.0478667
GO.0019899	0.134454	0.0469847
GO.0019900	0.188752	0.0551478
GO.0019901	0.124296	0.0462369
GO.0019904	0.17952	0.0438054
GO.0019905	0.14558	0.0482123
GO.0019915	0.123956	0.0548169
GO.0019934	0.142447	0.0508659
GO.0019953	0.0834056	0.0486517
GO.0019985	0.165147	0.0501271
GO.0019991	0.145678	0.0558307
GO.0020037	0.146598	0.0351648
GO.0021551	0.212839	0.0460197
GO.0021556	0.12583	0.0541398
GO.0021782	0.123552	0.0508276
GO.0021952	0.182027	0.0528888
GO.0022008	0.140745	0.0490685
GO.0022409	0.14589	0.0484246
GO.0022416	0.0854899	0.0490781
GO.0022618	0.155822	0.0489705
GO.0022625	0.159108	0.0485988
GO.0022626	0.16578	0.0496309
GO.0022627	0.130139	0.0527115
GO.0022804	0.117206	0.0493996
GO.0022841	0.142556	0.0593115
GO.0022843	0.155178	0.043361
GO.0022848	0.130885	0.0489213
GO.0022849	0.14886	0.051199
GO.0022857	0.138782	0.0440883
GO.0022900	0.134089	0.0528498
GO.0022904	0.138342	0.0501667
GO.0030001	0.137932	0.0524718
GO.0030008	0.132755	0.049276
GO.0030010	0.142804	0.0407453
GO.0030014	0.176407	0.0489824
GO.0030017	0.142223	0.0417435
GO.0030018	0.204709	0.0394927
GO.0030027	0.121865	0.0523742
GO.0030031	0.152691	0.0508153
GO.0030032	0.136649	0.0502482
GO.0030036	0.120399	0.0463122
GO.0030041	0.138849	0.0490338
GO.0030042	0.134754	0.0523529
GO.0030048	0.168579	0.0490601
GO.0030050	0.153213	0.0465582
GO.0030054	0.150727	0.043235
GO.0030071	0.214749	0.047397
GO.0030097	0.159403	0.0483058
GO.0030100	0.103725	0.048687
GO.0030117	0.138381	0.0503151
GO.0030131	0.158776	0.0520723
GO.0030134	0.129721	0.0472211
GO.0030136	0.168752	0.0480058
GO.0030139	0.201386	0.049778
GO.0030141	0.159516	0.0497741
GO.0030145	0.117029	0.0523876
GO.0030148	0.135418	0.0501845
GO.0030150	0.156504	0.0503493
GO.0030154	0.125834	0.0516456
GO.0030159	0.123202	0.0494641
GO.0030162	0.147007	0.0472643
GO.0030163	0.113345	0.0446923
GO.0030165	0.155706	0.0504461
GO.0030166	0.152939	0.0515725
GO.0030170	0.0889777	0.0482754
GO.0030175	0.152923	0.0558372
GO.0030177	0.18774	0.0454296
GO.0030178	0.268443	0.0554165
GO.0030182	0.12505	0.0473726
GO.0030198	0.116314	0.0468711
GO.0030206	0.133193	0.0542314
GO.0030215	0.150363	0.0520913
GO.0030234	0.166012	0.052339
GO.0030237	0.139175	0.0502721
GO.0030239	0.206088	0.0391778
GO.0030246	0.109719	0.0490232
GO.0030258	0.132134	0.0465262
GO.0030261	0.206494	0.0404292
GO.0030276	0.155978	0.0459642
GO.0030286	0.210991	0.0428054
GO.0030295	0.11726	0.0467116
GO.0030297	0.256484	0.0415013
GO.0030307	0.168938	0.0474746
GO.0030308	0.206634	0.0487777
GO.0030317	0.147976	0.0498653
GO.0030322	0.149111	0.05726
GO.0030332	0.160045	0.0553679
GO.0030334	0.166497	0.0443179
GO.0030335	0.112559	0.0521742
GO.0030371	0.185817	0.0471357
GO.0030374	0.146861	0.0508638
GO.0030381	0.194647	0.0456929
GO.0030382	0.250046	0.0388486
GO.0030414	0.155248	0.0471856
GO.0030422	0.161315	0.0509651
GO.0030424	0.0970194	0.0514247
GO.0030425	0.207006	0.0472863
GO.0030426	0.158048	0.0471799
GO.0030431	0.212459	0.0465907
GO.0030433	0.12951	0.0519257
GO.0030488	0.121943	0.0534322
GO.0030490	0.121159	0.0527985
GO.0030496	0.138648	0.0533208
GO.0030497	0.139564	0.05035
GO.0030507	0.258432	0.0438099
GO.0030509	0.141637	0.0526657
GO.0030513	0.169462	0.0496949
GO.0030514	0.161085	0.0489414
GO.0030515	0.151172	0.0515143
GO.0030527	0.20127	0.0493785
GO.0030532	0.15257	0.0472742
GO.0030536	0.130684	0.0440656
GO.0030544	0.172257	0.0445125
GO.0030576	0.162195	0.0488242
GO.0030589	0.145516	0.0487893
GO.0030594	0.156879	0.0519173
GO.0030620	0.205831	0.0451776
GO.0030627	0.173396	0.0441547
GO.0030641	0.145706	0.0484037
GO.0030659	0.123891	0.0564986
GO.0030667	0.153247	0.0513961
GO.0030672	0.167917	0.054394
GO.0030674	0.133801	0.0502963
GO.0030686	0.133223	0.0499122
GO.0030687	0.119783	0.0510422
GO.0030688	0.168245	0.0487028
GO.0030706	0.171709	0.0466094
GO.0030707	0.132479	0.0483186
GO.0030708	0.186537	0.0486122
GO.0030709	0.149085	0.048985
GO.0030713	0.134271	0.0504298
GO.0030716	0.146011	0.0423118
GO.0030717	0.114622	0.0487171
GO.0030718	0.166407	0.0488833
GO.0030719	0.130146	0.0487534
GO.0030720	0.152128	0.046538
GO.0030723	0.167164	0.0476843
GO.0030727	0.145962	0.0465426
GO.0030728	0.144269	0.0519154
GO.0030833	0.106722	0.0436673
GO.0030837	0.138115	0.0455667
GO.0030838	0.159176	0.0505572
GO.0030864	0.142855	0.0441028
GO.0030866	0.0789964	0.042014
GO.0030897	0.126875	0.0521239
GO.0030915	0.167531	0.0503881
GO.0030948	0.137511	0.04831
GO.0030951	0.132315	0.0462496
GO.0030968	0.130825	0.0484764
GO.0030971	0.150706	0.0520161
GO.0030983	0.146715	0.0507572
GO.0030991	0.154683	0.0501151
GO.0030992	0.176074	0.0490177
GO.0031011	0.146134	0.0545919
GO.0031012	0.121432	0.0525323
GO.0031023	0.166979	0.0480244
GO.0031032	0.116549	0.0415179
GO.0031047	0.181773	0.0476818
GO.0031048	0.164323	0.0486763
GO.0031053	0.165313	0.049113
GO.0031054	0.146893	0.0475888
GO.0031072	0.183266	0.0443661
GO.0031080	0.162366	0.0496348
GO.0031083	0.212947	0.0434372
GO.0031105	0.13281	0.0484859
GO.0031116	0.125992	0.0485196
GO.0031122	0.105166	0.0531839
GO.0031124	0.141439	0.0507733
GO.0031145	0.157138	0.0458464
GO.0031146	0.169045	0.039667
GO.0031167	0.12694	0.058495
GO.0031175	0.23418	0.044954
GO.0031201	0.122753	0.0498808
GO.0031208	0.24444	0.0458014
GO.0031209	0.212489	0.0468018
GO.0031234	0.137626	0.0497343
GO.0031252	0.190527	0.054838
GO.0031262	0.174322	0.0512338
GO.0031267	0.161284	0.0430964
GO.0031290	0.139438	0.0499197
GO.0031297	0.150185	0.0500978
GO.0031340	0.187485	0.0482198
GO.0031369	0.120535	0.0423756
GO.0031386	0.103768	0.0540084
GO.0031391	0.154697	0.0533432
GO.0031398	0.1082	0.0477911
GO.0031410	0.0805791	0.0554131
GO.0031418	0.166779	0.0475351
GO.0031430	0.163874	0.0464548
GO.0031440	0.125421	0.0500881
GO.0031452	0.124883	0.0532297
GO.0031453	0.133255	0.0506408
GO.0031461	0.126936	0.051168
GO.0031462	0.109726	0.0511374
GO.0031463	0.140564	0.0486637
GO.0031490	0.186107	0.0442165
GO.0031491	0.139432	0.0506974
GO.0031507	0.142386	0.0478917
GO.0031509	0.145455	0.0495445
GO.0031519	0.143688	0.0526805
GO.0031523	0.146527	0.0487285
GO.0031573	0.10369	0.0541116
GO.0031593	0.137292	0.0504249
GO.0031594	0.149119	0.0473009
GO.0031616	0.220509	0.0413585
GO.0031623	0.164864	0.0510617
GO.0031624	0.201341	0.0354621
GO.0031625	0.144386	0.0468787
GO.0031629	0.144414	0.0509164
GO.0031638	0.161732	0.0436561
GO.0031647	0.189483	0.0470282
GO.0031648	0.145971	0.0504349
GO.0031683	0.140642	0.0492283
GO.0031901	0.131614	0.0509291
GO.0031902	0.100331	0.0559679
GO.0031929	0.125201	0.0436976
GO.0031931	0.13085	0.0430587
GO.0031932	0.143401	0.0424759
GO.0031941	0.178302	0.0474849
GO.0031965	0.197293	0.0456234
GO.0031966	0.125876	0.0552749
GO.0031982	0.119111	0.0476402
GO.0031990	0.161575	0.0535667
GO.0032007	0.139705	0.0503041
GO.0032008	0.116765	0.0520214
GO.0032012	0.143543	0.0516579
GO.0032021	0.229554	0.0535218
GO.0032024	0.15772	0.0494449
GO.0032027	0.180402	0.0492994
GO.0032039	0.16579	0.0531383
GO.0032040	0.126071	0.0545434
GO.0032053	0.145908	0.0542277
GO.0032133	0.19305	0.0480544
GO.0032153	0.13281	0.0484859
GO.0032154	0.143912	0.0486661
GO.0032222	0.207959	0.0434433
GO.0032259	0.217685	0.040651
GO.0032266	0.148642	0.0496709
GO.0032367	0.158304	0.0455559
GO.0032418	0.0936581	0.0502628
GO.0032435	0.274831	0.0433416
GO.0032436	0.207004	0.0388832
GO.0032450	0.147825	0.0493202
GO.0032456	0.10947	0.0475095
GO.0032465	0.156873	0.0461516
GO.0032473	0.131705	0.0523511
GO.0032482	0.0993049	0.0529267
GO.0032483	0.173868	0.0470405
GO.0032502	0.179471	0.0491476
GO.0032504	0.140344	0.0530425
GO.0032507	0.124181	0.0502823
GO.0032508	0.119019	0.0511629
GO.0032509	0.136475	0.0484782
GO.0032511	0.158912	0.0495051
GO.0032543	0.151255	0.0563153
GO.0032580	0.13096	0.0499282
GO.0032588	0.162457	0.0485585
GO.0032589	0.0701616	0.0569185
GO.0032590	0.222586	0.0385008
GO.0032783	0.148448	0.0483894
GO.0032785	0.231994	0.0504367
GO.0032786	0.125734	0.0485597
GO.0032790	0.140146	0.0510952
GO.0032794	0.13467	0.0499612
GO.0032797	0.151726	0.049743
GO.0032837	0.157656	0.0496938
GO.0032869	0.15288	0.050798
GO.0032877	0.164575	0.0472461
GO.0032880	0.291083	0.0366086
GO.0032922	0.134811	0.0491599
GO.0032924	0.15145	0.052257
GO.0032934	0.148489	0.0452158
GO.0032956	0.113623	0.0473059
GO.0032958	0.162277	0.047663
GO.0032968	0.15219	0.0567794
GO.0032977	0.166778	0.0556335
GO.0032981	0.218196	0.0497337
GO.0032991	0.15632	0.0431082
GO.0033179	0.145307	0.0518066
GO.0033181	0.144902	0.0500504
GO.0033209	0.138974	0.0480064
GO.0033227	0.119264	0.0483483
GO.0033263	0.13419	0.0536398
GO.0033314	0.111537	0.0499118
GO.0033353	0.271041	0.0459671
GO.0033363	0.163247	0.050332
GO.0033500	0.15263	0.0471656
GO.0033539	0.174385	0.0492202
GO.0033540	0.147399	0.0497655
GO.0033588	0.202483	0.0400808
GO.0033615	0.167555	0.049924
GO.0033617	0.140122	0.0526426
GO.0033627	0.130727	0.0470828
GO.0033696	0.141534	0.0498567
GO.0033962	0.191175	0.0488469
GO.0034045	0.16336	0.0501732
GO.0034058	0.12519	0.054199
GO.0034063	0.197258	0.0456667
GO.0034080	0.153681	0.049625
GO.0034198	0.130159	0.0483484
GO.0034220	0.141965	0.0443721
GO.0034244	0.220534	0.0535986
GO.0034314	0.139312	0.0458641
GO.0034332	0.253871	0.0456898
GO.0034333	0.145247	0.0514129
GO.0034334	0.172268	0.0464931
GO.0034388	0.123064	0.0471586
GO.0034389	0.125275	0.0510486
GO.0034399	0.145965	0.042197
GO.0034427	0.129374	0.0502084
GO.0034446	0.160106	0.0485429
GO.0034450	0.209217	0.0415557
GO.0034454	0.141589	0.0511588
GO.0034472	0.17507	0.0523542
GO.0034475	0.135334	0.0508543
GO.0034501	0.15666	0.0445623
GO.0034511	0.153113	0.0521045
GO.0034584	0.170818	0.046971
GO.0034587	0.120586	0.0529181
GO.0034599	0.120933	0.0476466
GO.0034605	0.12489	0.0502265
GO.0034614	0.124579	0.0495663
GO.0034625	0.147749	0.0516776
GO.0034626	0.147749	0.0516776
GO.0034657	0.241593	0.0394308
GO.0034703	0.112962	0.0545418
GO.0034715	0.147392	0.047635
GO.0034727	0.122795	0.0513511
GO.0034728	0.231437	0.0506704
GO.0034968	0.146038	0.0496209
GO.0034976	0.117334	0.0437705
GO.0035001	0.220844	0.0435735
GO.0035002	0.270879	0.0453679
GO.0035003	0.254947	0.0448394
GO.0035006	0.134408	0.0491905
GO.0035008	0.13006	0.0485739
GO.0035010	0.138531	0.0477185
GO.0035011	0.130505	0.0460563
GO.0035017	0.24182	0.0518417
GO.0035019	0.251541	0.0536094
GO.0035023	0.158009	0.0507919
GO.0035025	0.141115	0.0457031
GO.0035035	0.18378	0.046374
GO.0035041	0.185501	0.0515932
GO.0035050	0.152637	0.0532077
GO.0035060	0.11843	0.0579296
GO.0035064	0.124361	0.0509431
GO.0035069	0.153724	0.0493051
GO.0035070	0.1546	0.0515501
GO.0035071	0.119662	0.0509902
GO.0035072	0.159866	0.0475695
GO.0035073	0.184318	0.0536498
GO.0035074	0.19213	0.0498572
GO.0035075	0.146422	0.0473783
GO.0035076	0.143922	0.0516237
GO.0035082	0.140418	0.0488221
GO.0035088	0.248736	0.0445127
GO.0035091	0.122147	0.0446849
GO.0035096	0.0968852	0.0491889
GO.0035097	0.133156	0.0496415
GO.0035098	0.152335	0.0534437
GO.0035099	0.155402	0.0529927
GO.0035102	0.140731	0.0497642
GO.0035145	0.171048	0.0491494
GO.0035147	0.225168	0.0574282
GO.0035149	0.17754	0.0466748
GO.0035151	0.197178	0.053712
GO.0035152	0.149294	0.0501386
GO.0035158	0.184966	0.0485847
GO.0035159	0.146338	0.0515605
GO.0035160	0.165024	0.0456382
GO.0035162	0.159359	0.0487088
GO.0035167	0.223285	0.0531292
GO.0035169	0.15911	0.0521027
GO.0035170	0.150347	0.0524871
GO.0035171	0.160767	0.048752
GO.0035172	0.15522	0.0493998
GO.0035176	0.188064	0.0481259
GO.0035186	0.100241	0.0524165
GO.0035189	0.144452	0.0509822
GO.0035193	0.150764	0.049652
GO.0035194	0.116127	0.0478945
GO.0035195	0.127028	0.0435723
GO.0035197	0.136029	0.0468309
GO.0035202	0.123767	0.0513863
GO.0035204	0.201367	0.0499813
GO.0035206	0.123329	0.0478858
GO.0035207	0.190347	0.0497304
GO.0035208	0.158528	0.0438537
GO.0035209	0.151974	0.0505056
GO.0035212	0.238031	0.04207
GO.0035214	0.17692	0.0528432
GO.0035215	0.132647	0.046392
GO.0035218	0.185308	0.0473408
GO.0035220	0.205603	0.049526
GO.0035222	0.119742	0.0481022
GO.0035224	0.154919	0.0501427
GO.0035225	0.161311	0.0504441
GO.0035230	0.0965833	0.0531124
GO.0035234	0.202724	0.0506793
GO.0035249	0.121063	0.0576162
GO.0035250	0.143987	0.0561743
GO.0035262	0.172604	0.0493352
GO.0035264	0.139772	0.0473885
GO.0035267	0.14615	0.0494159
GO.0035269	0.133446	0.0496422
GO.0035277	0.113544	0.0503859
GO.0035282	0.15425	0.0467696
GO.0035289	0.189158	0.0480053
GO.0035290	0.170979	0.0519082
GO.0035293	0.206581	0.0485082
GO.0035309	0.147944	0.0483545
GO.0035310	0.155657	0.0497069
GO.0035313	0.135188	0.0534301
GO.0035317	0.107862	0.0470316
GO.0035323	0.149489	0.0479519
GO.0035324	0.114048	0.046024
GO.0035329	0.178977	0.0531026
GO.0035331	0.146706	0.0609188
GO.0035332	0.18501	0.0528461
GO.0035335	0.129854	0.0481755
GO.0035336	0.106463	0.0494984
GO.0035363	0.129132	0.0496531
GO.0035371	0.0621478	0.0482364
GO.0035435	0.138637	0.0500575
GO.0035542	0.123257	0.0537559
GO.0035556	0.0727825	0.048264
GO.0035567	0.146487	0.050175
GO.0035591	0.159603	0.0496929
GO.0035615	0.170073	0.0491635
GO.0035626	0.181169	0.0484139
GO.0035721	0.154683	0.0501151
GO.0035725	0.200082	0.045035
GO.0035770	0.149915	0.0494989
GO.0035859	0.14517	0.0492266
GO.0035861	0.141101	0.0484382
GO.0035869	0.187495	0.0512622
GO.0035883	0.238715	0.0417178
GO.0035997	0.133003	0.0530605
GO.0035999	0.125402	0.0505172
GO.0036002	0.148268	0.0537816
GO.0036011	0.156297	0.049106
GO.0036063	0.149506	0.0502122
GO.0036064	0.251825	0.0344037
GO.0036098	0.170363	0.0496167
GO.0036099	0.157721	0.0507046
GO.0036122	0.128223	0.0495802
GO.0036126	0.13458	0.0523148
GO.0036211	0.0955928	0.0520182
GO.0036297	0.140646	0.0505433
GO.0036335	0.1387	0.048622
GO.0036396	0.165094	0.0419664
GO.0036402	0.129718	0.0453763
GO.0036464	0.146333	0.0508356
GO.0038004	0.167908	0.047893
GO.0038023	0.125399	0.0510851
GO.0038024	0.109528	0.0484457
GO.0038066	0.140647	0.0503891
GO.0038187	0.142488	0.0506674
GO.0038202	0.13903	0.0495713
GO.0040001	0.119291	0.0523326
GO.0040003	0.250544	0.0496127
GO.0040008	0.215127	0.0526321
GO.0040011	0.0773124	0.0564831
GO.0040014	0.167452	0.0423406
GO.0040015	0.207482	0.0471081
GO.0040016	0.139775	0.0503962
GO.0040018	0.13396	0.0464824
GO.0040029	0.144695	0.0489887
GO.0040034	0.193167	0.0502478
GO.0040037	0.150191	0.0437708
GO.0040040	0.13524	0.0514289
GO.0042023	0.13453	0.0502397
GO.0042026	0.0946619	0.0508438
GO.0042043	0.278149	0.0397599
GO.0042048	0.183776	0.044229
GO.0042051	0.281161	0.0455676
GO.0042052	0.29119	0.045839
GO.0042054	0.127028	0.0509987
GO.0042058	0.142198	0.0499807
GO.0042059	0.0890858	0.0490256
GO.0042060	0.237184	0.0480407
GO.0042065	0.196419	0.0466958
GO.0042067	0.0882197	0.0498678
GO.0042073	0.174263	0.0484396
GO.0042078	0.141935	0.0484326
GO.0042127	0.10865	0.0483508
GO.0042147	0.123727	0.0512593
GO.0042162	0.126801	0.0445089
GO.0042169	0.121897	0.0498559
GO.0042176	0.154626	0.04897
GO.0042246	0.168956	0.0484415
GO.0042254	0.124798	0.0575704
GO.0042273	0.127667	0.0479396
GO.0042274	0.14822	0.0557179
GO.0042277	0.134324	0.0453771
GO.0042331	0.128083	0.0515977
GO.0042332	0.148969	0.0514194
GO.0042335	0.132508	0.0492409
GO.0042381	0.129541	0.0502542
GO.0042383	0.153089	0.0492464
GO.0042386	0.157145	0.0513043
GO.0042391	0.138784	0.0554976
GO.0042393	0.236807	0.0390852
GO.0042407	0.167429	0.0523045
GO.0042461	0.13874	0.0494961
GO.0042542	0.126209	0.0502073
GO.0042555	0.159165	0.0514702
GO.0042562	0.119402	0.0497129
GO.0042574	0.178379	0.0471073
GO.0042585	0.159069	0.0507543
GO.0042593	0.123828	0.054695
GO.0042594	0.127826	0.0531452
GO.0042595	0.145194	0.0487169
GO.0042600	0.156054	0.0460178
GO.0042626	0.231239	0.0569992
GO.0042632	0.151362	0.044305
GO.0042659	0.150234	0.0505212
GO.0042675	0.232239	0.0450563
GO.0042688	0.160126	0.049271
GO.0042691	0.155269	0.0489904
GO.0042694	0.147701	0.0489059
GO.0042719	0.155722	0.0509773
GO.0042734	0.0994146	0.0451094
GO.0042742	0.146329	0.0443273
GO.0042744	0.177748	0.0503422
GO.0042745	0.144094	0.0502676
GO.0042749	0.152757	0.0517288
GO.0042752	0.211915	0.0521742
GO.0042761	0.134433	0.0513395
GO.0042765	0.205722	0.0451696
GO.0042789	0.184377	0.0458901
GO.0042795	0.155391	0.0510847
GO.0042797	0.110722	0.04749
GO.0042800	0.148374	0.0516138
GO.0042802	0.113834	0.0504634
GO.0042803	0.195558	0.0507006
GO.0042813	0.155283	0.0505725
GO.0042826	0.189033	0.0508818
GO.0042834	0.125926	0.0553446
GO.0042908	0.154906	0.0497847
GO.0042981	0.284441	0.0376737
GO.0042995	0.16353	0.0433216
GO.0043001	0.173442	0.0490329
GO.0043005	0.14447	0.0463308
GO.0043014	0.133658	0.050067
GO.0043015	0.134739	0.0501352
GO.0043021	0.172635	0.049517
GO.0043022	0.118361	0.0486565
GO.0043023	0.142311	0.0507281
GO.0043024	0.141386	0.0534919
GO.0043025	0.117723	0.0505132
GO.0043035	0.10704	0.0519999
GO.0043039	0.130245	0.049397
GO.0043052	0.109474	0.0536397
GO.0043065	0.0949949	0.0529307
GO.0043066	0.303201	0.0422226
GO.0043067	0.19018	0.0488702
GO.0043068	0.16752	0.0456472
GO.0043069	0.13014	0.0510774
GO.0043083	0.185495	0.0499213
GO.0043087	0.185703	0.0454707
GO.0043130	0.128654	0.0525548
GO.0043138	0.110745	0.0483146
GO.0043153	0.100547	0.0525206
GO.0043161	0.177218	0.0455113
GO.0043162	0.162517	0.04838
GO.0043169	0.148004	0.0485164
GO.0043171	0.135397	0.0436139
GO.0043186	0.132235	0.0456445
GO.0043190	0.169414	0.0490255
GO.0043195	0.110926	0.0508608
GO.0043197	0.141704	0.0532961
GO.0043229	0.145509	0.0568471
GO.0043231	0.177741	0.0421676
GO.0043235	0.200545	0.0474455
GO.0043248	0.142655	0.053432
GO.0043252	0.117206	0.0493996
GO.0043277	0.16019	0.0479873
GO.0043296	0.1658	0.0495723
GO.0043408	0.157031	0.0511889
GO.0043409	0.147512	0.0480181
GO.0043410	0.201647	0.0531449
GO.0043484	0.161538	0.05445
GO.0043488	0.173274	0.04694
GO.0043491	0.162492	0.0502072
GO.0043519	0.124154	0.0511016
GO.0043524	0.114247	0.0524439
GO.0043539	0.145195	0.0491291
GO.0043547	0.177613	0.0465324
GO.0043565	0.118804	0.0535428
GO.0043596	0.142471	0.0506442
GO.0043652	0.138871	0.0511805
GO.0043679	0.109381	0.0408482
GO.0043687	0.167665	0.0508572
GO.0043697	0.141445	0.0500249
GO.0043703	0.146816	0.0494267
GO.0044183	0.147951	0.0539904
GO.0044255	0.153325	0.0491234
GO.0044295	0.154368	0.0491411
GO.0044297	0.173748	0.0498742
GO.0044325	0.149138	0.0487049
GO.0044331	0.209797	0.039518
GO.0044528	0.151352	0.049225
GO.0044545	0.165337	0.0505007
GO.0044613	0.137477	0.0499033
GO.0044665	0.128737	0.0465829
GO.0044666	0.126555	0.0493793
GO.0044719	0.155772	0.0540068
GO.0044754	0.15025	0.0518415
GO.0044772	0.182801	0.0548865
GO.0044773	0.134274	0.049406
GO.0044782	0.152768	0.0511091
GO.0044804	0.177932	0.048547
GO.0044877	0.228011	0.0414655
GO.0045003	0.125733	0.0447891
GO.0045004	0.148463	0.0499316
GO.0045022	0.136747	0.0469882
GO.0045035	0.138563	0.0473187
GO.0045039	0.168826	0.0492619
GO.0045047	0.127326	0.0444975
GO.0045087	0.109987	0.0522452
GO.0045088	0.1576	0.050403
GO.0045089	0.120718	0.0444621
GO.0045116	0.125653	0.0508975
GO.0045131	0.118924	0.0500381
GO.0045132	0.159533	0.0493322
GO.0045165	0.144736	0.0506793
GO.0045167	0.189812	0.0511987
GO.0045169	0.116674	0.0456217
GO.0045170	0.124727	0.0462247
GO.0045172	0.161573	0.0509797
GO.0045175	0.220403	0.0488884
GO.0045176	0.268273	0.0383729
GO.0045177	0.120873	0.0462031
GO.0045178	0.170696	0.0453962
GO.0045179	0.1925	0.0481392
[truncated: 629 more rows]

## Sheet: GO-TBLUP Females
Term	Accuracy	SE
GO.0000002	0.142212	0.0498789
GO.0000014	0.175648	0.0497526
GO.0000022	0.158387	0.0496568
GO.0000027	0.158498	0.0478584
GO.0000028	0.160609	0.0503345
GO.0000030	0.144946	0.0506462
GO.0000045	0.140667	0.0510186
GO.0000049	0.162888	0.0528244
GO.0000055	0.156879	0.0481678
GO.0000062	0.15262	0.051359
GO.0000070	0.168674	0.0493253
GO.0000076	0.131952	0.051598
GO.0000077	0.157965	0.0519022
GO.0000082	0.148002	0.0479745
GO.0000086	0.186994	0.0527528
GO.0000118	0.208544	0.0515579
GO.0000122	0.202178	0.0513499
GO.0000123	0.179054	0.0503829
GO.0000124	0.155716	0.0503732
GO.0000132	0.169082	0.0505898
GO.0000137	0.133463	0.0454149
GO.0000138	0.141652	0.0492314
GO.0000139	0.151548	0.046204
GO.0000145	0.178935	0.049425
GO.0000146	0.152208	0.0489583
GO.0000149	0.136341	0.047031
GO.0000151	0.219143	0.0427289
GO.0000159	0.159595	0.0515702
GO.0000164	0.1522	0.0519159
GO.0000165	0.148071	0.0490733
GO.0000166	0.173716	0.0513036
GO.0000172	0.198013	0.0449516
GO.0000175	0.144292	0.0497793
GO.0000176	0.159243	0.0511055
GO.0000177	0.150573	0.0496654
GO.0000178	0.153624	0.0518083
GO.0000184	0.155514	0.0493993
GO.0000209	0.148509	0.0444548
GO.0000212	0.144505	0.0480025
GO.0000220	0.150826	0.0523524
GO.0000226	0.187178	0.0523402
GO.0000228	0.185865	0.0575911
GO.0000242	0.153741	0.044142
GO.0000244	0.143731	0.0522268
GO.0000245	0.143699	0.0492251
GO.0000253	0.151503	0.046684
GO.0000266	0.237261	0.0468874
GO.0000276	0.158312	0.0503362
GO.0000278	0.153804	0.0543356
GO.0000281	0.127139	0.0485254
GO.0000287	0.147283	0.0532897
GO.0000288	0.167498	0.0499792
GO.0000289	0.178103	0.052083
GO.0000290	0.153247	0.0495829
GO.0000302	0.139211	0.04785
GO.0000307	0.203908	0.0539927
GO.0000338	0.14723	0.0486526
GO.0000339	0.17587	0.0492777
GO.0000340	0.160398	0.0493342
GO.0000346	0.151393	0.0494862
GO.0000347	0.167346	0.0505037
GO.0000348	0.109524	0.0489343
GO.0000381	0.128304	0.041916
GO.0000387	0.163155	0.050931
GO.0000395	0.177153	0.0483535
GO.0000398	0.0739976	0.0466068
GO.0000400	0.158864	0.0480114
GO.0000407	0.122438	0.0517625
GO.0000413	0.204897	0.0506446
GO.0000422	0.211471	0.0487105
GO.0000439	0.151806	0.0493114
GO.0000445	0.138329	0.0484918
GO.0000447	0.15998	0.0501685
GO.0000460	0.163691	0.050327
GO.0000462	0.137591	0.0510193
GO.0000463	0.131119	0.0561944
GO.0000467	0.164384	0.0493823
GO.0000470	0.164322	0.0507668
GO.0000472	0.164585	0.0498297
GO.0000480	0.164585	0.0498297
GO.0000492	0.189273	0.0532339
GO.0000502	0.140531	0.0522963
GO.0000712	0.201871	0.0477229
GO.0000723	0.159486	0.0459025
GO.0000724	0.166718	0.0468569
GO.0000727	0.152663	0.052031
GO.0000774	0.177825	0.0474644
GO.0000775	0.15972	0.0502265
GO.0000776	0.155033	0.0450619
GO.0000779	0.15454	0.0482518
GO.0000781	0.176324	0.0449595
GO.0000785	0.164597	0.0513406
GO.0000786	0.15833	0.0491302
GO.0000791	0.138984	0.0449738
GO.0000792	0.236232	0.0543413
GO.0000793	0.163624	0.0502553
GO.0000794	0.141049	0.0477732
GO.0000795	0.18341	0.0476541
GO.0000796	0.179772	0.0478226
GO.0000812	0.171093	0.0478561
GO.0000813	0.153798	0.0520045
GO.0000815	0.135287	0.0506971
GO.0000900	0.143026	0.0493863
GO.0000902	0.173053	0.0566605
GO.0000915	0.145573	0.0492369
GO.0000916	0.142691	0.048646
GO.0000922	0.157648	0.0484693
GO.0000923	0.162395	0.0505021
GO.0000930	0.141278	0.049448
GO.0000931	0.151605	0.0508495
GO.0000932	0.179815	0.0496225
GO.0000938	0.174835	0.0488768
GO.0000940	0.162214	0.0500671
GO.0000956	0.149964	0.0500158
GO.0000963	0.16718	0.048184
GO.0000974	0.133007	0.0478941
GO.0000976	0.139842	0.0486294
GO.0000977	0.145576	0.0511291
GO.0000978	0.194613	0.059438
GO.0000981	0.181563	0.055374
GO.0000987	0.209266	0.0469263
GO.0000993	0.157107	0.0497105
GO.0001006	0.157021	0.0484918
GO.0001046	0.135548	0.0498287
GO.0001054	0.166844	0.0501032
GO.0001055	0.179365	0.0474595
GO.0001056	0.132344	0.0487177
GO.0001111	0.15075	0.0492218
GO.0001113	0.151735	0.0477614
GO.0001178	0.141293	0.0507769
GO.0001222	0.146425	0.0528113
GO.0001223	0.152172	0.0520104
GO.0001227	0.174374	0.0494166
GO.0001228	0.155966	0.0533556
GO.0001510	0.160204	0.0518267
GO.0001522	0.177746	0.0530455
GO.0001530	0.138647	0.049257
GO.0001558	0.152264	0.049768
GO.0001578	0.156762	0.0489681
GO.0001653	0.15251	0.0514204
GO.0001654	0.229819	0.0501722
GO.0001664	0.128948	0.0469794
GO.0001666	0.137281	0.0542682
GO.0001671	0.127978	0.0513192
GO.0001673	0.153335	0.0484991
GO.0001676	0.20665	0.0518021
GO.0001700	0.124014	0.0480836
GO.0001708	0.131153	0.0494714
GO.0001709	0.166343	0.0522476
GO.0001710	0.173215	0.0506511
GO.0001725	0.209036	0.052696
GO.0001726	0.15495	0.0498273
GO.0001731	0.147395	0.0513658
GO.0001736	0.124324	0.0479853
GO.0001737	0.135931	0.0462822
GO.0001738	0.128579	0.0488132
GO.0001742	0.16979	0.0507399
GO.0001745	0.198189	0.0497489
GO.0001746	0.153626	0.052537
GO.0001751	0.161976	0.0511888
GO.0001752	0.189492	0.0474091
GO.0001754	0.152641	0.0500105
GO.0001764	0.135184	0.0531816
GO.0001784	0.159403	0.0493996
GO.0001786	0.158604	0.0485178
GO.0001881	0.171804	0.0515602
GO.0001932	0.168735	0.0481516
GO.0001933	0.239976	0.0460499
GO.0001934	0.160986	0.0482656
GO.0001965	0.210091	0.0490822
GO.0002009	0.148807	0.0472796
GO.0002027	0.153692	0.0524837
GO.0002028	0.142341	0.0477896
GO.0002039	0.153073	0.0498858
GO.0002052	0.173701	0.0481178
GO.0002092	0.166875	0.0474396
GO.0002098	0.168696	0.0446494
GO.0002118	0.152089	0.044777
GO.0002121	0.192728	0.0514205
GO.0002161	0.132572	0.0486519
GO.0002164	0.155549	0.0514284
GO.0002165	0.158413	0.0500199
GO.0002168	0.114179	0.0518371
GO.0002181	0.146921	0.0500534
GO.0002213	0.159094	0.0470723
GO.0002225	0.130329	0.049035
GO.0002230	0.108978	0.0517144
GO.0002347	0.158749	0.0471843
GO.0002385	0.179179	0.0457157
GO.0002785	0.17192	0.0522666
GO.0002804	0.138436	0.0497826
GO.0002807	0.144632	0.0494993
GO.0002814	0.148762	0.0565907
GO.0003007	0.153422	0.0519479
GO.0003012	0.194252	0.0499307
GO.0003014	0.156863	0.0514003
GO.0003015	0.163978	0.0491862
GO.0003333	0.181678	0.043829
GO.0003341	0.146843	0.0484373
GO.0003382	0.145624	0.0491046
GO.0003383	0.20626	0.0483055
GO.0003384	0.139551	0.0502806
GO.0003674	0.196732	0.0573013
GO.0003676	0.102491	0.0510796
GO.0003677	0.139896	0.0553534
GO.0003678	0.170902	0.0496775
GO.0003682	0.14392	0.0490525
GO.0003684	0.148919	0.0518898
GO.0003688	0.156802	0.0500292
GO.0003689	0.156985	0.0510742
GO.0003690	0.132419	0.0556439
GO.0003697	0.147099	0.0436587
GO.0003700	0.150092	0.0586757
GO.0003712	0.167925	0.05002
GO.0003713	0.128285	0.0552602
GO.0003714	0.125591	0.0477667
GO.0003723	0.122539	0.0523759
GO.0003724	0.0986611	0.0531183
GO.0003725	0.121614	0.0486152
GO.0003727	0.125691	0.0458542
GO.0003729	0.131454	0.0473257
GO.0003730	0.121707	0.0490173
GO.0003735	0.173771	0.0558697
GO.0003743	0.130224	0.0507393
GO.0003746	0.173078	0.047447
GO.0003755	0.188897	0.052048
GO.0003756	0.13691	0.0494245
GO.0003774	0.161723	0.0502729
GO.0003777	0.160194	0.0483179
GO.0003779	0.121264	0.044534
GO.0003796	0.160233	0.0528496
GO.0003824	0.107953	0.0431395
GO.0003887	0.157218	0.0506775
GO.0003899	0.165807	0.0503685
GO.0003924	0.146013	0.04745
GO.0003954	0.183423	0.0506581
GO.0003993	0.162741	0.0463273
GO.0003995	0.131699	0.0481447
GO.0003997	0.146792	0.0487197
GO.0004000	0.19478	0.0445018
GO.0004016	0.14901	0.0484409
GO.0004022	0.131751	0.0526037
GO.0004029	0.148468	0.0493822
GO.0004032	0.139757	0.0472378
GO.0004035	0.134909	0.0477551
GO.0004067	0.14932	0.0479143
GO.0004089	0.135552	0.0507961
GO.0004099	0.164505	0.0496826
GO.0004114	0.171775	0.0488867
GO.0004143	0.151952	0.0524374
GO.0004144	0.174125	0.0491524
GO.0004169	0.161453	0.0516833
GO.0004175	0.11365	0.0457336
GO.0004176	0.150968	0.0496327
GO.0004181	0.14647	0.0492259
GO.0004185	0.196311	0.0467278
GO.0004190	0.183326	0.0515094
GO.0004197	0.161586	0.0492915
GO.0004222	0.172644	0.049116
GO.0004252	0.0813158	0.0460607
GO.0004303	0.156188	0.0448717
GO.0004364	0.14977	0.0587567
GO.0004370	0.169377	0.0502216
GO.0004383	0.14747	0.0508425
GO.0004386	0.09823	0.0506519
GO.0004402	0.149263	0.0518871
GO.0004407	0.201901	0.0511884
GO.0004439	0.20936	0.0536224
GO.0004467	0.190703	0.050908
GO.0004497	0.183438	0.0394422
GO.0004518	0.192661	0.0466978
GO.0004519	0.170686	0.0524199
GO.0004520	0.167401	0.0530268
GO.0004521	0.15543	0.0478884
GO.0004527	0.166278	0.0465637
GO.0004540	0.144021	0.0489668
GO.0004553	0.168974	0.0474603
GO.0004559	0.135297	0.054029
GO.0004568	0.120693	0.0500973
GO.0004571	0.159448	0.0514134
GO.0004596	0.150096	0.0486789
GO.0004601	0.163092	0.053201
GO.0004602	0.179381	0.0506544
GO.0004620	0.150491	0.0484345
GO.0004622	0.163309	0.0524875
GO.0004623	0.168967	0.0498461
GO.0004653	0.120288	0.0452157
GO.0004656	0.173753	0.0488616
GO.0004659	0.157162	0.0523638
GO.0004672	0.177942	0.0558247
GO.0004674	0.138325	0.0528857
GO.0004675	0.145337	0.0500353
GO.0004683	0.168256	0.0510777
GO.0004693	0.140372	0.051571
GO.0004707	0.137432	0.049963
GO.0004709	0.176919	0.0485118
GO.0004712	0.172967	0.0484496
GO.0004713	0.217648	0.0486645
GO.0004714	0.224032	0.0504793
GO.0004715	0.189343	0.0460837
GO.0004721	0.183677	0.054217
GO.0004722	0.157418	0.0510722
GO.0004725	0.18468	0.0467289
GO.0004726	0.176156	0.0473837
GO.0004745	0.146824	0.0513223
GO.0004767	0.178159	0.0480282
GO.0004768	0.184537	0.0471433
GO.0004806	0.216204	0.0494783
GO.0004812	0.177557	0.0518074
GO.0004842	0.172356	0.0452722
GO.0004843	0.174815	0.049427
GO.0004860	0.170102	0.0467111
GO.0004864	0.210794	0.0556716
GO.0004866	0.151835	0.0494184
GO.0004867	0.127129	0.0477423
GO.0004869	0.139223	0.0467059
GO.0004879	0.151966	0.0534131
GO.0004888	0.150159	0.0467272
GO.0004930	0.126334	0.0486705
GO.0004948	0.146532	0.0494244
GO.0004970	0.19981	0.0525162
GO.0004983	0.176087	0.0444369
GO.0004984	0.241722	0.0494019
GO.0004989	0.180886	0.0493187
GO.0004993	0.183943	0.0512221
GO.0005001	0.154844	0.0453457
GO.0005044	0.187405	0.0507032
GO.0005049	0.185597	0.0489575
GO.0005078	0.153483	0.0484993
GO.0005085	0.153915	0.0492597
GO.0005092	0.188185	0.0499648
GO.0005096	0.196878	0.0459465
GO.0005102	0.123251	0.0508258
GO.0005104	0.167047	0.0484924
GO.0005109	0.132193	0.0507539
GO.0005112	0.20275	0.0470134
GO.0005121	0.15014	0.0490818
GO.0005125	0.16012	0.0515189
GO.0005154	0.137023	0.0519586
GO.0005158	0.162563	0.0477347
GO.0005178	0.16142	0.048755
GO.0005179	0.123303	0.0531561
GO.0005184	0.172351	0.0496374
GO.0005198	0.170093	0.0536084
GO.0005200	0.129647	0.0495624
GO.0005201	0.139756	0.049729
GO.0005214	0.170895	0.0533696
GO.0005216	0.115199	0.0496768
GO.0005229	0.160808	0.048953
GO.0005230	0.176418	0.0459924
GO.0005231	0.163568	0.0490493
GO.0005243	0.158971	0.0466316
GO.0005245	0.136956	0.0501023
GO.0005246	0.202803	0.0491321
GO.0005249	0.138072	0.0501285
GO.0005254	0.199451	0.0453552
GO.0005261	0.127886	0.0526775
GO.0005262	0.129607	0.0517874
GO.0005267	0.170154	0.0547195
GO.0005272	0.178841	0.0477317
GO.0005313	0.160913	0.0499164
GO.0005319	0.197002	0.0452359
GO.0005326	0.159534	0.0431389
GO.0005328	0.190424	0.046974
GO.0005385	0.172918	0.0532581
GO.0005416	0.193536	0.0468402
GO.0005484	0.155112	0.0491036
GO.0005504	0.15054	0.0483305
GO.0005506	0.194376	0.0379254
GO.0005507	0.213898	0.0418358
GO.0005509	0.223146	0.0483304
GO.0005515	0.175002	0.0498194
GO.0005516	0.167622	0.0487217
GO.0005518	0.161395	0.0494938
GO.0005524	0.220573	0.0536403
GO.0005525	0.153861	0.0478394
GO.0005534	0.134412	0.0479813
GO.0005543	0.124397	0.0430281
GO.0005544	0.155673	0.0500284
GO.0005546	0.132581	0.048163
GO.0005548	0.170548	0.0476469
GO.0005549	0.158102	0.0458506
GO.0005550	0.146841	0.0490714
GO.0005575	0.146822	0.0539423
GO.0005576	0.179285	0.0420739
GO.0005604	0.228444	0.0509131
GO.0005615	0.175153	0.049052
GO.0005634	0.181919	0.0530675
GO.0005635	0.143682	0.0505554
GO.0005637	0.168837	0.0494541
GO.0005643	0.150504	0.0496399
GO.0005652	0.146482	0.0456244
GO.0005654	0.168625	0.0527107
GO.0005657	0.161696	0.0466988
GO.0005663	0.167414	0.0518572
GO.0005665	0.175522	0.0498864
GO.0005666	0.131863	0.0505162
GO.0005667	0.111081	0.0491495
GO.0005669	0.15198	0.050896
GO.0005675	0.150393	0.051925
GO.0005680	0.186822	0.0513823
GO.0005681	0.129742	0.0477182
GO.0005682	0.134013	0.0487547
GO.0005684	0.136761	0.0517899
GO.0005685	0.193319	0.0455316
GO.0005686	0.158812	0.0471935
GO.0005687	0.174255	0.050439
GO.0005688	0.156608	0.0511971
GO.0005689	0.125354	0.0521006
GO.0005694	0.137336	0.054073
GO.0005700	0.179469	0.049755
GO.0005701	0.173174	0.0489983
GO.0005703	0.120832	0.0488097
GO.0005704	0.174837	0.0511902
GO.0005705	0.17711	0.0490175
GO.0005721	0.163787	0.0514444
GO.0005730	0.129419	0.0526432
GO.0005732	0.169729	0.053015
GO.0005736	0.150168	0.0485696
GO.0005737	0.195575	0.053203
GO.0005739	0.209585	0.0549464
GO.0005740	0.166903	0.0512954
GO.0005741	0.19662	0.0500808
GO.0005742	0.164299	0.0519866
GO.0005743	0.117264	0.0517931
GO.0005744	0.18637	0.0517606
GO.0005747	0.181376	0.0499824
GO.0005750	0.148459	0.049864
GO.0005751	0.17352	0.0496398
GO.0005758	0.117318	0.0510031
GO.0005759	0.167431	0.0548403
GO.0005761	0.216086	0.0497765
GO.0005762	0.178315	0.0549781
GO.0005763	0.176297	0.0513143
GO.0005764	0.106492	0.0484928
GO.0005765	0.133179	0.0534257
GO.0005768	0.127789	0.0449515
GO.0005769	0.0860126	0.0503548
GO.0005770	0.137528	0.0501227
GO.0005771	0.129975	0.0508324
GO.0005773	0.161995	0.0493874
GO.0005774	0.146623	0.050247
GO.0005776	0.183548	0.0515048
GO.0005777	0.121465	0.0454121
GO.0005778	0.111321	0.0532187
GO.0005783	0.172277	0.0523902
GO.0005786	0.154675	0.0500868
GO.0005788	0.137142	0.0506256
GO.0005789	0.150554	0.0423144
GO.0005791	0.151449	0.0489952
GO.0005793	0.14937	0.0475861
GO.0005794	0.12294	0.0419965
GO.0005795	0.135389	0.0473263
GO.0005797	0.151279	0.0489964
GO.0005801	0.128754	0.045597
GO.0005802	0.17005	0.0461181
GO.0005811	0.116876	0.0520206
GO.0005813	0.165578	0.0510352
GO.0005814	0.148371	0.0481753
GO.0005815	0.148161	0.0488721
GO.0005818	0.171064	0.048954
GO.0005819	0.134197	0.049965
GO.0005828	0.167826	0.0480242
GO.0005829	0.24067	0.0473837
GO.0005832	0.156394	0.0508795
GO.0005834	0.157378	0.0475074
GO.0005838	0.143039	0.0501716
GO.0005839	0.148582	0.0519916
GO.0005840	0.141836	0.0531133
GO.0005844	0.135277	0.0465303
GO.0005847	0.147676	0.0528427
GO.0005851	0.143338	0.0499515
GO.0005852	0.138437	0.0482143
GO.0005856	0.12288	0.0426451
GO.0005863	0.158577	0.0438842
GO.0005865	0.171484	0.0498671
GO.0005868	0.178557	0.0487096
GO.0005869	0.152871	0.0481958
GO.0005871	0.127375	0.0493444
GO.0005874	0.126563	0.0536987
GO.0005875	0.145427	0.0463914
GO.0005876	0.159795	0.0455918
GO.0005881	0.166796	0.0504653
GO.0005884	0.142895	0.0511646
GO.0005885	0.146703	0.0474501
GO.0005886	0.241335	0.0474665
GO.0005891	0.136956	0.0501023
GO.0005892	0.14322	0.0502929
GO.0005902	0.200583	0.0447693
GO.0005903	0.153788	0.0521261
GO.0005905	0.199082	0.0503396
GO.0005911	0.143511	0.0487018
GO.0005912	0.157068	0.0488526
GO.0005915	0.210728	0.0526574
GO.0005918	0.131203	0.0560699
GO.0005919	0.150878	0.0531983
GO.0005920	0.139863	0.0488627
GO.0005921	0.158971	0.0466316
GO.0005925	0.140081	0.0489332
GO.0005927	0.128322	0.0486707
GO.0005929	0.313648	0.0505704
GO.0005930	0.205411	0.0455034
GO.0005938	0.18701	0.0480505
GO.0005940	0.154993	0.0486396
GO.0005942	0.16342	0.0483152
GO.0005955	0.153577	0.0484045
GO.0005975	0.181872	0.0518123
GO.0005977	0.136411	0.0479803
GO.0005978	0.152172	0.0499361
GO.0006006	0.168807	0.0570613
GO.0006013	0.125064	0.0533922
GO.0006020	0.145366	0.0467901
GO.0006024	0.154335	0.0488342
GO.0006032	0.18581	0.0492318
GO.0006044	0.166534	0.0479079
GO.0006066	0.146796	0.053852
GO.0006072	0.153249	0.0512429
GO.0006090	0.151532	0.047321
GO.0006096	0.183121	0.0514671
GO.0006098	0.153846	0.0503918
GO.0006099	0.218431	0.0525119
GO.0006102	0.213221	0.0514564
GO.0006117	0.157914	0.0486469
GO.0006120	0.202975	0.050884
GO.0006121	0.183592	0.0505353
GO.0006122	0.148459	0.049864
GO.0006123	0.17383	0.0505668
GO.0006139	0.161735	0.0476088
GO.0006144	0.141793	0.0522589
GO.0006154	0.202969	0.0439864
GO.0006164	0.127253	0.0494621
GO.0006171	0.152664	0.0493308
GO.0006182	0.14747	0.0508425
GO.0006189	0.146933	0.0481103
GO.0006207	0.153333	0.051165
GO.0006260	0.119104	0.0492042
GO.0006261	0.148592	0.0535319
GO.0006265	0.147254	0.0499639
GO.0006268	0.160459	0.0507988
GO.0006270	0.145397	0.0541018
GO.0006271	0.150843	0.0510029
GO.0006272	0.144658	0.0507331
GO.0006275	0.153129	0.0495689
GO.0006281	0.14386	0.0479303
GO.0006284	0.177145	0.0488861
GO.0006289	0.162988	0.0457663
GO.0006298	0.153263	0.0526155
GO.0006302	0.158055	0.0541392
GO.0006303	0.147824	0.0523328
GO.0006309	0.156443	0.0493697
GO.0006310	0.17791	0.0492484
GO.0006325	0.242938	0.0436671
GO.0006334	0.18967	0.0469615
GO.0006335	0.177623	0.0503984
GO.0006338	0.146962	0.0505248
GO.0006351	0.142919	0.0487274
GO.0006352	0.126633	0.0500205
GO.0006355	0.149747	0.0565442
GO.0006357	0.147159	0.0576481
GO.0006360	0.161591	0.0482837
GO.0006364	0.190618	0.0486824
GO.0006366	0.158766	0.0519496
GO.0006367	0.135907	0.0514462
GO.0006368	0.128889	0.0524738
GO.0006369	0.185635	0.0488735
GO.0006376	0.130959	0.0483441
GO.0006378	0.15009	0.0523861
GO.0006383	0.141925	0.0502041
GO.0006384	0.159318	0.0498417
GO.0006388	0.161689	0.051828
GO.0006390	0.140013	0.0588477
GO.0006396	0.136307	0.0500577
GO.0006397	0.145288	0.0476637
GO.0006398	0.139945	0.0512596
GO.0006400	0.147224	0.0457464
GO.0006401	0.157099	0.0461763
GO.0006402	0.157536	0.0511058
GO.0006405	0.143439	0.0505248
GO.0006406	0.150704	0.0518581
GO.0006412	0.168854	0.0540778
GO.0006413	0.114794	0.050388
GO.0006414	0.186608	0.0473069
GO.0006415	0.162666	0.0512918
GO.0006417	0.148144	0.0474228
GO.0006418	0.188394	0.0537445
GO.0006446	0.137252	0.0497023
GO.0006457	0.187644	0.04987
GO.0006468	0.183364	0.0551029
GO.0006470	0.177338	0.0509794
GO.0006479	0.155213	0.0484107
GO.0006486	0.171568	0.045991
GO.0006487	0.187576	0.0468977
GO.0006488	0.234847	0.0449689
GO.0006491	0.199843	0.0565127
GO.0006493	0.123392	0.0440085
GO.0006506	0.176351	0.0512263
GO.0006508	0.13284	0.0495748
GO.0006509	0.155307	0.0544472
GO.0006511	0.1728	0.0537531
GO.0006513	0.187368	0.0432523
GO.0006515	0.167496	0.0485592
GO.0006517	0.178069	0.0478495
GO.0006520	0.15624	0.0468602
GO.0006552	0.183737	0.0494966
GO.0006559	0.155825	0.0523941
GO.0006574	0.138872	0.0510127
GO.0006605	0.159789	0.0523976
GO.0006606	0.15848	0.0469067
GO.0006607	0.147735	0.0495152
GO.0006611	0.182778	0.0477962
GO.0006612	0.163576	0.0540473
GO.0006614	0.14863	0.0503664
GO.0006616	0.161461	0.0497877
GO.0006622	0.155365	0.0507359
GO.0006623	0.143382	0.0534556
GO.0006626	0.172732	0.049086
GO.0006629	0.200605	0.0421318
GO.0006631	0.168511	0.0506979
GO.0006633	0.192147	0.0507985
GO.0006635	0.170533	0.044815
GO.0006636	0.184537	0.0471433
GO.0006641	0.158255	0.0537967
GO.0006644	0.153064	0.0510894
GO.0006646	0.14662	0.0488576
GO.0006665	0.143881	0.050348
GO.0006688	0.149012	0.0481063
GO.0006697	0.165093	0.0503589
GO.0006719	0.154107	0.0483997
GO.0006726	0.141713	0.0554733
GO.0006727	0.105848	0.0481394
GO.0006729	0.18597	0.0453137
GO.0006730	0.128976	0.0522365
GO.0006744	0.122196	0.0507536
GO.0006749	0.132351	0.0590934
GO.0006751	0.153972	0.0515617
GO.0006783	0.121992	0.0507628
GO.0006801	0.188412	0.0476136
GO.0006805	0.206479	0.0470544
GO.0006807	0.121452	0.0502334
GO.0006811	0.145758	0.0509605
GO.0006812	0.182274	0.0519489
GO.0006813	0.159708	0.0506285
GO.0006814	0.20129	0.046928
GO.0006816	0.115795	0.0517313
GO.0006820	0.132382	0.0508789
GO.0006821	0.177854	0.0483897
GO.0006826	0.174593	0.0469143
GO.0006829	0.152414	0.0515847
GO.0006836	0.210346	0.0466111
GO.0006839	0.144586	0.0554456
GO.0006851	0.158634	0.0502396
GO.0006865	0.180895	0.0488341
GO.0006869	0.149066	0.049626
GO.0006874	0.182204	0.0476598
GO.0006878	0.170174	0.0507565
GO.0006879	0.157653	0.0489259
GO.0006882	0.128986	0.0512694
GO.0006884	0.164529	0.0499281
GO.0006886	0.133546	0.0503534
GO.0006887	0.134935	0.0480807
GO.0006888	0.14357	0.0497422
GO.0006890	0.165139	0.0514398
GO.0006891	0.139314	0.0517205
GO.0006893	0.144945	0.0493059
GO.0006896	0.152646	0.0487171
GO.0006897	0.125784	0.0485487
GO.0006898	0.169466	0.0489882
GO.0006900	0.181703	0.0495095
GO.0006904	0.139846	0.050905
GO.0006906	0.15523	0.0513214
GO.0006909	0.133774	0.0514138
GO.0006911	0.139766	0.0502089
GO.0006913	0.151079	0.0498102
GO.0006914	0.172413	0.053997
GO.0006915	0.161528	0.0504537
GO.0006936	0.207407	0.0498743
GO.0006937	0.220092	0.0513326
GO.0006952	0.111896	0.0459637
GO.0006955	0.101136	0.04901
GO.0006959	0.146163	0.0489247
GO.0006963	0.128155	0.0494173
GO.0006964	0.136905	0.0518337
GO.0006974	0.154618	0.0440588
GO.0006979	0.192936	0.0514902
GO.0006997	0.173993	0.0462257
GO.0006998	0.158125	0.0499694
GO.0006999	0.154811	0.0518831
GO.0007005	0.209409	0.0536804
GO.0007009	0.124109	0.0495145
GO.0007010	0.149023	0.0522918
GO.0007015	0.223866	0.0439214
GO.0007017	0.157784	0.049502
GO.0007018	0.152314	0.0492162
GO.0007019	0.150054	0.0501503
GO.0007020	0.160797	0.0512464
GO.0007021	0.154424	0.0494419
GO.0007023	0.138442	0.0503787
GO.0007026	0.128169	0.0497364
GO.0007029	0.165888	0.0485801
GO.0007030	0.111386	0.0452155
GO.0007031	0.144876	0.0515786
GO.0007032	0.150807	0.0504848
GO.0007034	0.142767	0.0492366
GO.0007035	0.1421	0.0499476
GO.0007040	0.133592	0.0477705
GO.0007041	0.136841	0.0499274
GO.0007051	0.158392	0.0506239
GO.0007052	0.145447	0.0515747
GO.0007056	0.177523	0.0485647
GO.0007057	0.16438	0.0490927
GO.0007059	0.147912	0.0503203
GO.0007060	0.174467	0.0438722
GO.0007062	0.148478	0.0490158
GO.0007064	0.184335	0.0486069
GO.0007076	0.160664	0.0485528
GO.0007080	0.139428	0.0507376
GO.0007088	0.125935	0.0513035
GO.0007091	0.151752	0.0491857
GO.0007094	0.158768	0.0477077
GO.0007095	0.14406	0.0525892
GO.0007096	0.158226	0.0488947
GO.0007097	0.161542	0.0497002
GO.0007098	0.139001	0.0465819
GO.0007099	0.173287	0.0553056
GO.0007100	0.145455	0.0517634
GO.0007110	0.126326	0.0471438
GO.0007111	0.14067	0.0473177
GO.0007112	0.108896	0.0464418
GO.0007113	0.168755	0.0486492
GO.0007129	0.143815	0.0498881
GO.0007131	0.18631	0.0472676
GO.0007140	0.188414	0.0464396
GO.0007141	0.139238	0.0500301
GO.0007143	0.176579	0.0525774
GO.0007154	0.188588	0.0483322
GO.0007155	0.214209	0.0511087
GO.0007156	0.155762	0.0466453
GO.0007157	0.100952	0.0547216
GO.0007158	0.183864	0.0553931
GO.0007160	0.149343	0.0494865
GO.0007163	0.19294	0.0482878
GO.0007165	0.167588	0.0453967
GO.0007166	0.128976	0.0518447
GO.0007168	0.154408	0.0520512
GO.0007169	0.215268	0.0513331
GO.0007173	0.174213	0.050754
GO.0007178	0.159448	0.0502161
GO.0007186	0.120432	0.0478376
GO.0007187	0.183943	0.0512221
GO.0007188	0.150392	0.0479772
GO.0007189	0.13922	0.0526938
GO.0007193	0.139028	0.0483943
GO.0007200	0.141024	0.0467537
GO.0007204	0.170559	0.0486246
GO.0007205	0.15676	0.0504995
GO.0007210	0.17609	0.0515324
GO.0007218	0.168651	0.0493902
GO.0007219	0.167456	0.0532386
GO.0007220	0.153361	0.0565941
GO.0007224	0.15273	0.0502074
GO.0007229	0.142212	0.0506005
GO.0007249	0.15067	0.0490101
GO.0007254	0.146391	0.0491692
GO.0007264	0.185194	0.0471852
GO.0007265	0.1804	0.0488401
GO.0007266	0.133392	0.0493017
GO.0007268	0.0983951	0.0546061
GO.0007269	0.158869	0.0539472
GO.0007271	0.169107	0.0477374
GO.0007274	0.193601	0.0467552
GO.0007277	0.143627	0.0469196
GO.0007279	0.140594	0.0484176
GO.0007280	0.158518	0.0528812
GO.0007281	0.151883	0.0485862
GO.0007282	0.153162	0.0508596
GO.0007283	0.173982	0.0451439
GO.0007286	0.197998	0.0435655
GO.0007288	0.13627	0.0505819
GO.0007291	0.114259	0.0459703
GO.0007293	0.179722	0.0513396
GO.0007294	0.137721	0.048618
GO.0007295	0.158416	0.045378
GO.0007297	0.17119	0.0491747
GO.0007298	0.136542	0.0522501
GO.0007299	0.145959	0.0485261
GO.0007300	0.156249	0.0502949
GO.0007301	0.16646	0.0490059
GO.0007303	0.154932	0.0477481
GO.0007304	0.2118	0.0434318
GO.0007305	0.212867	0.0469241
GO.0007306	0.172918	0.0453402
GO.0007307	0.168691	0.048101
GO.0007309	0.137086	0.0495454
GO.0007310	0.161592	0.0482653
GO.0007311	0.155375	0.0491938
GO.0007312	0.159841	0.0493397
GO.0007313	0.153703	0.0488972
GO.0007314	0.13989	0.0496454
GO.0007315	0.152416	0.0481504
GO.0007317	0.170403	0.0476691
GO.0007318	0.131187	0.0489368
GO.0007319	0.150828	0.0502289
GO.0007343	0.17928	0.0483833
GO.0007344	0.171079	0.0494138
GO.0007346	0.175645	0.0485419
GO.0007348	0.156944	0.0493979
GO.0007349	0.176966	0.0452558
GO.0007350	0.148844	0.0521738
GO.0007362	0.176085	0.0512694
GO.0007367	0.124884	0.0519516
GO.0007368	0.143735	0.0468201
GO.0007369	0.181025	0.0525499
GO.0007370	0.180364	0.0516194
GO.0007377	0.123785	0.0505931
GO.0007379	0.164024	0.048908
GO.0007380	0.165673	0.049168
GO.0007389	0.180514	0.0486547
GO.0007390	0.160478	0.0477092
GO.0007391	0.128326	0.0484566
GO.0007394	0.148955	0.0511504
GO.0007395	0.144917	0.0479012
GO.0007398	0.177344	0.0493655
GO.0007399	0.202952	0.0498381
GO.0007400	0.168658	0.0499287
GO.0007402	0.167241	0.0480671
GO.0007405	0.207546	0.0450808
GO.0007406	0.138792	0.0494711
GO.0007409	0.169369	0.0511348
GO.0007411	0.177745	0.0501816
GO.0007412	0.12324	0.0486028
GO.0007413	0.15409	0.0492509
GO.0007414	0.157089	0.0494287
GO.0007415	0.164916	0.0485711
GO.0007416	0.123882	0.051693
GO.0007417	0.120653	0.0510897
GO.0007418	0.137177	0.0495968
GO.0007419	0.135255	0.0500045
GO.0007420	0.163855	0.0506827
GO.0007422	0.204781	0.0508642
GO.0007423	0.172081	0.0548421
GO.0007424	0.181434	0.0528024
GO.0007426	0.162849	0.0488967
GO.0007427	0.124408	0.0484523
GO.0007430	0.133827	0.0484207
GO.0007431	0.180306	0.0481752
GO.0007432	0.139138	0.0498106
GO.0007435	0.185737	0.0515162
GO.0007436	0.151505	0.0554463
GO.0007438	0.175548	0.0511761
GO.0007440	0.186469	0.04431
GO.0007442	0.153155	0.0499294
GO.0007443	0.198677	0.0514677
GO.0007444	0.220718	0.0400955
GO.0007446	0.162784	0.0475476
GO.0007448	0.16478	0.0499517
GO.0007455	0.144679	0.0524837
GO.0007458	0.154622	0.0496649
GO.0007460	0.156749	0.0505265
GO.0007464	0.143736	0.0489947
GO.0007465	0.154274	0.052399
GO.0007469	0.138069	0.0551615
GO.0007472	0.167937	0.0534406
GO.0007474	0.108069	0.0495881
GO.0007475	0.1452	0.0480852
GO.0007476	0.148253	0.0493373
GO.0007479	0.1635	0.0495251
GO.0007480	0.159679	0.0479422
GO.0007482	0.145278	0.0480096
GO.0007485	0.14533	0.0495856
GO.0007488	0.151437	0.0542924
GO.0007494	0.12927	0.0491332
GO.0007498	0.156921	0.0462048
GO.0007506	0.184063	0.0502934
GO.0007507	0.140152	0.053854
GO.0007509	0.144836	0.0547141
GO.0007516	0.176414	0.0485902
GO.0007517	0.168192	0.0470643
GO.0007520	0.143014	0.0478536
GO.0007522	0.189904	0.0488051
GO.0007523	0.168843	0.0485009
GO.0007525	0.175096	0.0492078
GO.0007526	0.138371	0.0544965
GO.0007527	0.131639	0.0531747
GO.0007528	0.126506	0.0528999
GO.0007530	0.156663	0.0466564
GO.0007548	0.14713	0.0482011
GO.0007549	0.151452	0.0508579
GO.0007552	0.217211	0.0466432
GO.0007560	0.144876	0.0552671
GO.0007561	0.181217	0.0499864
GO.0007584	0.156054	0.0517949
GO.0007589	0.160705	0.0532431
GO.0007591	0.159771	0.0482781
GO.0007601	0.103622	0.0492781
GO.0007602	0.0978282	0.0528851
GO.0007603	0.122492	0.0508162
GO.0007604	0.141515	0.0479532
GO.0007605	0.180463	0.0518957
GO.0007606	0.103401	0.0495647
GO.0007608	0.154219	0.0477622
GO.0007611	0.138541	0.0509703
GO.0007612	0.138864	0.0480877
GO.0007613	0.129171	0.0525928
GO.0007614	0.156175	0.0467188
GO.0007615	0.175045	0.0518473
GO.0007616	0.158229	0.0463302
GO.0007617	0.111489	0.054428
GO.0007619	0.121199	0.0527394
GO.0007620	0.140913	0.0546666
GO.0007622	0.15379	0.0514498
GO.0007623	0.173549	0.0471694
GO.0007626	0.199839	0.0476631
GO.0007628	0.1986	0.0484081
GO.0007629	0.145982	0.0501654
GO.0007630	0.173184	0.0476062
GO.0007632	0.146655	0.0519498
GO.0007638	0.120066	0.0508413
GO.0008010	0.129479	0.0520945
GO.0008013	0.156312	0.0494817
GO.0008016	0.166458	0.0482192
GO.0008017	0.141646	0.0470867
GO.0008020	0.128123	0.0499772
GO.0008021	0.111556	0.0494427
GO.0008023	0.206125	0.0497098
GO.0008028	0.183709	0.0451152
GO.0008033	0.140403	0.0512254
GO.0008039	0.22743	0.0459445
GO.0008045	0.155119	0.0526149
GO.0008046	0.141258	0.0489292
GO.0008047	0.158434	0.0488067
GO.0008049	0.0897084	0.0518202
GO.0008052	0.187284	0.0503498
GO.0008053	0.137226	0.0526187
GO.0008057	0.199038	0.0499945
GO.0008061	0.262048	0.0462114
GO.0008062	0.116529	0.0530543
GO.0008063	0.129536	0.0471165
GO.0008066	0.1723	0.053127
GO.0008069	0.160061	0.0481813
GO.0008076	0.161276	0.0500082
GO.0008078	0.14224	0.0508112
GO.0008080	0.150304	0.0483979
GO.0008081	0.182207	0.0497448
GO.0008083	0.183449	0.0537389
GO.0008084	0.234972	0.0462945
GO.0008088	0.152781	0.0529935
GO.0008089	0.162263	0.0489496
GO.0008090	0.175492	0.047488
GO.0008092	0.149568	0.0491078
GO.0008093	0.177531	0.0528568
GO.0008094	0.183289	0.0498182
GO.0008103	0.223141	0.0449424
GO.0008104	0.108007	0.0493716
GO.0008134	0.177643	0.052701
GO.0008137	0.167861	0.0476464
GO.0008138	0.174759	0.0521295
GO.0008139	0.135027	0.0511439
GO.0008143	0.148367	0.0534471
GO.0008146	0.199197	0.0479477
GO.0008150	0.141611	0.0560856
GO.0008154	0.149273	0.0475886
GO.0008156	0.143282	0.0487633
GO.0008157	0.167047	0.0535211
GO.0008168	0.210275	0.0456057
GO.0008173	0.172179	0.0523743
GO.0008180	0.144593	0.050592
GO.0008187	0.173102	0.0487971
GO.0008188	0.160328	0.0481158
GO.0008190	0.15683	0.0472231
GO.0008194	0.189428	0.0427334
GO.0008195	0.148847	0.052675
GO.0008198	0.164208	0.0468155
GO.0008201	0.191425	0.0510937
GO.0008227	0.177297	0.052116
GO.0008233	0.142963	0.0535215
GO.0008234	0.157323	0.0502346
GO.0008235	0.136778	0.0528485
GO.0008236	0.202277	0.051855
GO.0008237	0.143323	0.0484274
GO.0008239	0.193017	0.0526453
GO.0008241	0.143236	0.0496397
GO.0008250	0.167109	0.0487924
GO.0008253	0.14893	0.0523134
GO.0008258	0.130526	0.0478871
GO.0008266	0.16957	0.0508344
GO.0008270	0.113079	0.0514941
GO.0008277	0.167137	0.0499912
GO.0008283	0.180238	0.0500576
GO.0008284	0.182852	0.0511804
GO.0008285	0.177577	0.0475075
GO.0008286	0.16204	0.0481181
GO.0008289	0.125559	0.0466085
GO.0008293	0.182583	0.0523955
GO.0008296	0.1615	0.0475543
GO.0008298	0.138066	0.0477769
GO.0008299	0.125541	0.052906
GO.0008305	0.149371	0.0501151
GO.0008306	0.153924	0.0510541
GO.0008307	0.221326	0.0466601
GO.0008310	0.154151	0.0481791
GO.0008312	0.165778	0.0506904
GO.0008318	0.170684	0.0503891
GO.0008320	0.166701	0.0484342
GO.0008324	0.180079	0.0490866
GO.0008328	0.179781	0.0521803
GO.0008333	0.130558	0.0492714
GO.0008335	0.176749	0.0502002
GO.0008340	0.0893719	0.0541562
GO.0008343	0.131853	0.0499143
GO.0008344	0.126935	0.0505287
GO.0008345	0.189261	0.0478772
GO.0008347	0.127949	0.0546402
GO.0008354	0.176877	0.0505802
GO.0008355	0.169512	0.0495848
GO.0008356	0.202086	0.0475788
GO.0008360	0.194407	0.0460485
GO.0008361	0.156117	0.052573
GO.0008362	0.140868	0.050649
GO.0008363	0.188115	0.0497848
GO.0008366	0.158208	0.0544616
GO.0008374	0.140905	0.0491864
GO.0008375	0.156984	0.049288
GO.0008376	0.149594	0.0508937
GO.0008380	0.169555	0.0476095
GO.0008406	0.171911	0.0506893
GO.0008407	0.165866	0.0518741
GO.0008408	0.151134	0.0509041
GO.0008409	0.166027	0.0491551
GO.0008474	0.169681	0.0509124
GO.0008483	0.122041	0.0513486
GO.0008484	0.17632	0.0497306
GO.0008494	0.151367	0.0481968
GO.0008526	0.17752	0.0449412
GO.0008528	0.165142	0.0498702
GO.0008540	0.152342	0.0474609
GO.0008541	0.156988	0.0504193
GO.0008543	0.139833	0.0499759
GO.0008544	0.163008	0.0493775
GO.0008569	0.145127	0.0490089
GO.0008574	0.138248	0.0507457
GO.0008582	0.186778	0.049345
GO.0008584	0.151765	0.050607
GO.0008585	0.162772	0.0502854
GO.0008586	0.159426	0.0451365
GO.0008587	0.134647	0.0489325
GO.0008594	0.133326	0.0504265
GO.0008595	0.136531	0.0542121
GO.0008610	0.152711	0.0460175
GO.0008630	0.182212	0.0510679
GO.0008641	0.178959	0.0499256
GO.0008643	0.135667	0.0503645
GO.0008645	0.143771	0.0503657
GO.0008654	0.154411	0.0505903
GO.0008656	0.136111	0.0512464
GO.0008745	0.133652	0.0551132
GO.0008757	0.152651	0.0513304
GO.0008934	0.155259	0.0467886
GO.0009047	0.141893	0.0495979
GO.0009055	0.163211	0.0468182
GO.0009058	0.11367	0.0421805
GO.0009062	0.198855	0.046208
GO.0009072	0.153595	0.0544956
GO.0009086	0.15621	0.0516616
GO.0009113	0.147305	0.048613
GO.0009116	0.159899	0.0463575
GO.0009166	0.178418	0.0490347
GO.0009190	0.140429	0.0488391
GO.0009247	0.162041	0.0488835
GO.0009253	0.139737	0.0535347
GO.0009266	0.139661	0.0518227
GO.0009267	0.116198	0.0477099
GO.0009306	0.108132	0.0522415
GO.0009312	0.122282	0.047012
GO.0009378	0.163263	0.0505017
GO.0009408	0.120971	0.0531576
GO.0009411	0.127112	0.0469856
GO.0009416	0.111745	0.0560999
GO.0009451	0.157487	0.0505138
GO.0009611	0.125335	0.0470661
GO.0009612	0.14614	0.0482335
GO.0009617	0.10439	0.0492004
GO.0009620	0.135384	0.0502985
GO.0009631	0.143734	0.0487381
GO.0009636	0.157378	0.0502247
GO.0009649	0.159433	0.0525428
GO.0009651	0.15219	0.0494631
GO.0009653	0.134167	0.0533178
GO.0009744	0.175017	0.0538936
GO.0009755	0.130601	0.0520549
GO.0009792	0.134272	0.0470861
GO.0009880	0.136546	0.0546249
GO.0009881	0.149645	0.0520096
GO.0009887	0.145159	0.0497157
GO.0009888	0.192503	0.0521674
GO.0009897	0.128252	0.0432358
GO.0009898	0.21343	0.0489382
GO.0009922	0.155678	0.0521571
GO.0009925	0.139357	0.0457005
GO.0009948	0.141249	0.0503284
GO.0009949	0.155507	0.0490661
GO.0009950	0.155713	0.0441426
GO.0009951	0.142239	0.0505487
GO.0009952	0.178887	0.0490832
GO.0009953	0.141893	0.0488775
GO.0009966	0.166431	0.0531033
GO.0009982	0.163544	0.0517377
GO.0009986	0.107943	0.0522748
GO.0010001	0.153773	0.0501161
GO.0010002	0.167177	0.0515725
GO.0010004	0.154993	0.049134
GO.0010008	0.128113	0.0469565
GO.0010032	0.186911	0.0449044
GO.0010038	0.143621	0.0463707
GO.0010043	0.172086	0.0510968
GO.0010046	0.139097	0.0499022
GO.0010181	0.153167	0.0464319
GO.0010212	0.167196	0.0520341
GO.0010312	0.179771	0.0527749
GO.0010369	0.169066	0.0477601
GO.0010378	0.178015	0.0537025
GO.0010389	0.150134	0.0463833
GO.0010468	0.11528	0.0423251
GO.0010470	0.158532	0.0513756
GO.0010485	0.1367	0.0510802
GO.0010494	0.144588	0.0499972
GO.0010496	0.158971	0.0466316
GO.0010498	0.174817	0.0524455
GO.0010506	0.146248	0.0476259
GO.0010507	0.139769	0.0509558
GO.0010508	0.123917	0.0511596
GO.0010526	0.181249	0.0515311
GO.0010591	0.178206	0.048052
GO.0010592	0.191675	0.0508372
GO.0010623	0.173086	0.0485755
GO.0010628	0.15402	0.0497578
GO.0010629	0.179958	0.045617
GO.0010636	0.171388	0.050434
GO.0010669	0.18157	0.0510584
GO.0010804	0.15349	0.0483278
GO.0010821	0.227268	0.0472501
GO.0010841	0.149744	0.0515736
GO.0010883	0.115481	0.049534
GO.0010884	0.18707	0.0523483
GO.0010888	0.15615	0.0476399
GO.0010898	0.151756	0.0493042
GO.0010971	0.177912	0.0512617
GO.0012501	0.136379	0.053072
GO.0012505	0.124046	0.0507949
GO.0012507	0.168483	0.0490544
GO.0014019	0.145761	0.0490016
GO.0014059	0.139812	0.0490286
GO.0014069	0.181179	0.0488972
GO.0015012	0.145775	0.0490851
GO.0015014	0.160489	0.0498647
GO.0015026	0.16744	0.0534627
GO.0015030	0.142593	0.0495739
GO.0015031	0.133859	0.0487993
GO.0015035	0.16566	0.0536226
GO.0015078	0.154902	0.0500298
GO.0015116	0.138517	0.0474022
GO.0015149	0.144445	0.0498871
GO.0015171	0.171768	0.0458915
GO.0015179	0.183268	0.0458036
GO.0015183	0.163419	0.0493187
GO.0015267	0.134743	0.0513355
GO.0015271	0.168477	0.0543486
GO.0015276	0.167867	0.0503727
GO.0015277	0.124738	0.0493568
GO.0015279	0.146711	0.050779
GO.0015280	0.178841	0.0477317
GO.0015293	0.173863	0.0470657
GO.0015297	0.152979	0.049926
GO.0015347	0.154561	0.0466253
GO.0015377	0.172906	0.0496237
GO.0015385	0.171431	0.0504581
GO.0015459	0.200248	0.0518246
GO.0015485	0.171326	0.0410754
GO.0015562	0.157708	0.0513805
GO.0015629	0.168495	0.0478217
GO.0015630	0.173974	0.0496708
GO.0015631	0.177692	0.0512928
GO.0015645	0.180756	0.0502263
GO.0015718	0.176451	0.0450425
GO.0015813	0.160913	0.0499164
GO.0015842	0.146334	0.0471078
GO.0015914	0.154913	0.042614
GO.0015918	0.149109	0.0441129
GO.0015937	0.179841	0.0462359
GO.0015986	0.161045	0.0505619
GO.0016006	0.150917	0.0537955
GO.0016010	0.1807	0.0476093
GO.0016018	0.209001	0.0494019
GO.0016020	0.231611	0.0503863
GO.0016027	0.119456	0.0538582
GO.0016028	0.192515	0.0488676
GO.0016042	0.22518	0.0461776
GO.0016055	0.165424	0.0487086
GO.0016056	0.137067	0.0473971
GO.0016057	0.136282	0.0520826
GO.0016059	0.150494	0.0492703
GO.0016063	0.183054	0.0527789
GO.0016070	0.168817	0.049735
GO.0016075	0.160336	0.0505872
GO.0016079	0.143237	0.0493263
GO.0016080	0.16466	0.0488012
GO.0016081	0.164596	0.0506744
GO.0016082	0.181263	0.052876
GO.0016126	0.174052	0.0484792
GO.0016180	0.170978	0.0519612
GO.0016192	0.111681	0.0499052
GO.0016197	0.179266	0.0510211
GO.0016199	0.156086	0.0464845
GO.0016200	0.164832	0.048534
GO.0016201	0.170282	0.048789
GO.0016203	0.172432	0.0469769
GO.0016204	0.134668	0.0475584
GO.0016209	0.156864	0.0535895
GO.0016226	0.150056	0.0560207
GO.0016236	0.176486	0.0451698
GO.0016239	0.15841	0.0490811
GO.0016242	0.171717	0.0437214
GO.0016251	0.124288	0.0499211
GO.0016255	0.199547	0.0484916
GO.0016263	0.151402	0.0502174
GO.0016272	0.149209	0.0496441
GO.0016274	0.148441	0.0497305
GO.0016279	0.146398	0.0545064
GO.0016281	0.149931	0.0475448
GO.0016298	0.233167	0.0463588
GO.0016301	0.101543	0.0462149
GO.0016310	0.187911	0.0464285
GO.0016311	0.159339	0.0445475
GO.0016318	0.174543	0.0473115
GO.0016319	0.197411	0.049544
GO.0016321	0.18045	0.0507201
GO.0016322	0.203051	0.0521429
GO.0016323	0.166154	0.050233
GO.0016324	0.176309	0.0470465
GO.0016325	0.14072	0.0506929
GO.0016327	0.169651	0.0493529
GO.0016328	0.0978679	0.0542554
GO.0016330	0.17056	0.0471856
GO.0016331	0.160185	0.0484744
GO.0016332	0.189006	0.0485165
GO.0016333	0.132791	0.0488211
GO.0016334	0.169366	0.0476714
GO.0016336	0.14247	0.050239
GO.0016339	0.181305	0.0425207
GO.0016342	0.203717	0.0503214
GO.0016348	0.15001	0.051551
GO.0016358	0.194238	0.0499483
GO.0016360	0.180857	0.0475729
GO.0016405	0.17204	0.0499701
GO.0016409	0.154972	0.0534011
GO.0016442	0.14404	0.049378
GO.0016456	0.140036	0.0520697
GO.0016459	0.160635	0.0460733
GO.0016460	0.143133	0.045318
GO.0016471	0.154959	0.0526396
GO.0016476	0.204297	0.0486449
GO.0016477	0.133972	0.0558946
GO.0016485	0.182509	0.0516574
GO.0016491	0.0726079	0.0535145
GO.0016514	0.163628	0.0497726
GO.0016529	0.150981	0.0471875
GO.0016538	0.196316	0.0562816
GO.0016540	0.152944	0.0480773
GO.0016558	0.14556	0.0525109
GO.0016567	0.163679	0.0464009
GO.0016573	0.148419	0.0511501
GO.0016575	0.216246	0.0510793
GO.0016579	0.175209	0.0518421
GO.0016581	0.213304	0.0458865
GO.0016589	0.176474	0.0508188
GO.0016592	0.15658	0.0549655
GO.0016593	0.142869	0.0506267
GO.0016604	0.197626	0.0511676
GO.0016607	0.138581	0.0509832
GO.0016614	0.123768	0.0510864
GO.0016616	0.173661	0.0539176
GO.0016620	0.14887	0.048761
GO.0016627	0.130586	0.0483541
GO.0016671	0.155098	0.0520368
GO.0016705	0.199688	0.0371607
GO.0016706	0.148486	0.0489641
GO.0016717	0.184537	0.0471433
GO.0016740	0.207335	0.0488615
GO.0016746	0.112927	0.0486764
GO.0016747	0.111759	0.0487877
GO.0016757	0.153857	0.0518027
GO.0016758	0.188196	0.048225
GO.0016765	0.169411	0.0498971
GO.0016773	0.126384	0.057426
GO.0016779	0.190101	0.0516787
GO.0016780	0.197544	0.0454297
GO.0016787	0.107017	0.0539935
GO.0016788	0.126984	0.0503815
GO.0016791	0.154506	0.0465432
GO.0016810	0.118538	0.0546628
GO.0016811	0.118294	0.0490272
GO.0016818	0.157356	0.050512
GO.0016830	0.150145	0.0498435
GO.0016831	0.16195	0.0481945
GO.0016849	0.140429	0.0488391
GO.0016868	0.161931	0.0511661
GO.0016887	0.220835	0.0517354
GO.0016922	0.138297	0.0515169
GO.0016925	0.173229	0.0489173
GO.0016973	0.122907	0.0509071
GO.0017022	0.108945	0.0500747
GO.0017025	0.148245	0.0501679
GO.0017053	0.248009	0.0492287
GO.0017056	0.172157	0.0475667
GO.0017059	0.146729	0.0479965
GO.0017064	0.199097	0.0475679
GO.0017080	0.159724	0.0466606
GO.0017085	0.137305	0.0502203
GO.0017101	0.152426	0.0485741
GO.0017108	0.173743	0.0509846
GO.0017116	0.168519	0.0513047
GO.0017119	0.141063	0.0487385
GO.0017124	0.167512	0.0464554
GO.0017147	0.160822	0.0531647
GO.0017148	0.144708	0.0464921
GO.0017156	0.142217	0.046204
GO.0017157	0.134838	0.0476143
GO.0017158	0.150063	0.0477037
GO.0017171	0.100876	0.0429936
GO.0017183	0.19107	0.0514316
GO.0018105	0.128546	0.0482634
GO.0018107	0.163034	0.0477139
GO.0018108	0.178798	0.0439144
GO.0018216	0.148441	0.0497305
GO.0018279	0.144297	0.050344
GO.0018345	0.134671	0.0532551
GO.0018990	0.129895	0.0504333
GO.0018993	0.155961	0.0493209
GO.0019001	0.167938	0.0486465
GO.0019003	0.164054	0.0501574
GO.0019005	0.229539	0.0407808
GO.0019094	0.145712	0.0480605
GO.0019216	0.157449	0.0503477
GO.0019236	0.162496	0.0511241
GO.0019239	0.192608	0.0435118
GO.0019367	0.155678	0.0521571
GO.0019432	0.15498	0.0510446
GO.0019509	0.172828	0.0506662
GO.0019706	0.160194	0.0535252
GO.0019722	0.211203	0.0474177
GO.0019730	0.169665	0.0465585
GO.0019731	0.12163	0.049085
GO.0019732	0.137405	0.049215
GO.0019752	0.135517	0.0495416
GO.0019773	0.14478	0.053473
GO.0019774	0.15344	0.0479816
GO.0019789	0.144125	0.0464145
GO.0019827	0.164329	0.0497394
GO.0019843	0.142026	0.0516803
GO.0019887	0.130931	0.0497572
GO.0019888	0.180543	0.0502908
GO.0019894	0.171109	0.0458048
GO.0019896	0.148616	0.050951
GO.0019898	0.180901	0.0488325
GO.0019899	0.138826	0.0472394
GO.0019900	0.161158	0.0536315
GO.0019901	0.124234	0.0479446
GO.0019904	0.136015	0.0475929
GO.0019905	0.172353	0.0475317
GO.0019915	0.12768	0.0541447
GO.0019934	0.141852	0.0493139
GO.0019953	0.123955	0.0467064
GO.0019985	0.158658	0.0498885
GO.0019991	0.163328	0.0533111
GO.0020037	0.168137	0.036527
GO.0021551	0.19639	0.0483643
GO.0021556	0.132754	0.0550785
GO.0021782	0.153209	0.0529839
GO.0021952	0.183019	0.0501213
GO.0022008	0.155266	0.0498809
GO.0022409	0.147788	0.0487592
GO.0022416	0.114908	0.0489112
GO.0022618	0.172322	0.0500147
GO.0022625	0.172332	0.0495011
GO.0022626	0.175201	0.0502802
GO.0022627	0.135851	0.0509197
GO.0022804	0.154561	0.0466253
GO.0022841	0.159773	0.055984
GO.0022843	0.162479	0.0475144
GO.0022848	0.133926	0.0485528
GO.0022849	0.160777	0.0489595
GO.0022857	0.148098	0.0442372
GO.0022900	0.136751	0.0523161
GO.0022904	0.133025	0.049814
GO.0030001	0.142275	0.0515975
GO.0030008	0.139184	0.0486666
GO.0030010	0.153182	0.0446655
GO.0030014	0.170329	0.0489275
GO.0030017	0.171411	0.0433401
GO.0030018	0.202196	0.0436506
GO.0030027	0.142667	0.0512509
GO.0030031	0.146593	0.0522478
GO.0030032	0.133978	0.048567
GO.0030036	0.12676	0.0470957
GO.0030041	0.142523	0.0501363
GO.0030042	0.165687	0.0510402
GO.0030048	0.16946	0.0492593
GO.0030050	0.163114	0.0496992
GO.0030054	0.150589	0.0447711
GO.0030071	0.213599	0.0500085
GO.0030097	0.17987	0.0491228
GO.0030100	0.129434	0.0492018
GO.0030117	0.151103	0.0494919
GO.0030131	0.176339	0.0507055
GO.0030134	0.127454	0.0487253
GO.0030136	0.165329	0.0489872
GO.0030139	0.192898	0.047087
GO.0030141	0.146671	0.0500652
GO.0030145	0.137407	0.0529831
GO.0030148	0.159085	0.0518265
GO.0030150	0.177004	0.0533058
GO.0030154	0.14537	0.0512502
GO.0030159	0.134806	0.049525
GO.0030162	0.168111	0.0495547
GO.0030163	0.161973	0.0471048
GO.0030165	0.154694	0.0491622
GO.0030166	0.153877	0.0504709
GO.0030170	0.092782	0.0498493
GO.0030175	0.157377	0.0540554
GO.0030177	0.1757	0.0467844
GO.0030178	0.236968	0.0546819
GO.0030182	0.124768	0.0497548
GO.0030198	0.126421	0.0484046
GO.0030206	0.156321	0.0520341
GO.0030215	0.175624	0.0495965
GO.0030234	0.163572	0.0530528
GO.0030237	0.147714	0.049188
GO.0030239	0.171911	0.0465922
GO.0030246	0.0956701	0.0498693
GO.0030258	0.146584	0.0489916
GO.0030261	0.19103	0.0454773
GO.0030276	0.170386	0.047842
GO.0030286	0.185471	0.0464219
GO.0030295	0.133512	0.0467836
GO.0030297	0.253071	0.0455262
GO.0030307	0.158406	0.0481489
GO.0030308	0.193559	0.0499199
GO.0030317	0.166923	0.0501334
GO.0030322	0.173393	0.0545778
GO.0030332	0.162039	0.0519112
GO.0030334	0.17555	0.0444979
GO.0030335	0.139055	0.0515706
GO.0030371	0.191327	0.0476629
GO.0030374	0.157901	0.0517007
GO.0030381	0.161997	0.048872
GO.0030382	0.228293	0.0476896
GO.0030414	0.145913	0.04787
GO.0030422	0.148905	0.0519325
GO.0030424	0.119093	0.051658
GO.0030425	0.17687	0.0483688
GO.0030426	0.149857	0.0487936
GO.0030431	0.229325	0.0476728
GO.0030433	0.1565	0.0510651
GO.0030488	0.140519	0.0528068
GO.0030490	0.120728	0.0516547
GO.0030496	0.132057	0.0522593
GO.0030497	0.15259	0.0521171
GO.0030507	0.228864	0.0455697
GO.0030509	0.149939	0.0512531
GO.0030513	0.183172	0.050044
GO.0030514	0.173416	0.0475546
GO.0030515	0.163088	0.0504605
GO.0030527	0.182191	0.0496174
GO.0030532	0.158971	0.0488472
GO.0030536	0.108847	0.0494588
GO.0030544	0.209648	0.0463114
GO.0030576	0.172317	0.0493143
GO.0030589	0.149963	0.049947
GO.0030594	0.170558	0.0526573
GO.0030620	0.204887	0.0491217
GO.0030627	0.174791	0.0459008
GO.0030641	0.158091	0.0489189
GO.0030659	0.143218	0.0522991
GO.0030667	0.168534	0.0498848
GO.0030672	0.15797	0.0530905
GO.0030674	0.155163	0.0506725
GO.0030686	0.148575	0.0497423
GO.0030687	0.168099	0.0518362
GO.0030688	0.163029	0.0506254
GO.0030706	0.164628	0.0488702
GO.0030707	0.13777	0.0504245
GO.0030708	0.159589	0.0509237
GO.0030709	0.156299	0.0485717
GO.0030713	0.134195	0.0503128
GO.0030716	0.163631	0.0477383
GO.0030717	0.138044	0.0496632
GO.0030718	0.172955	0.0495116
GO.0030719	0.144659	0.049704
GO.0030720	0.154497	0.0486573
GO.0030723	0.167515	0.0495178
GO.0030727	0.167927	0.0483581
GO.0030728	0.140965	0.0511978
GO.0030833	0.141772	0.0461857
GO.0030837	0.153036	0.0472274
GO.0030838	0.14896	0.0495486
GO.0030864	0.157095	0.0467513
GO.0030866	0.0977598	0.0447089
GO.0030897	0.141426	0.0512238
GO.0030915	0.172858	0.049438
GO.0030948	0.142632	0.0494931
GO.0030951	0.150961	0.0480324
GO.0030968	0.146544	0.0514699
GO.0030971	0.166942	0.0502289
GO.0030983	0.160575	0.0507291
GO.0030991	0.166614	0.0508045
GO.0030992	0.180276	0.0495012
GO.0031011	0.169125	0.0525579
GO.0031012	0.115027	0.0527331
GO.0031023	0.169342	0.0502535
GO.0031032	0.133402	0.0437632
GO.0031047	0.17878	0.0487394
GO.0031048	0.161549	0.0491571
GO.0031053	0.162648	0.0490271
GO.0031054	0.149574	0.0501431
GO.0031072	0.189697	0.0483751
GO.0031080	0.158244	0.0501426
GO.0031083	0.173256	0.0468514
GO.0031105	0.154993	0.0486396
GO.0031116	0.137902	0.0499826
GO.0031122	0.117119	0.0525868
GO.0031124	0.150546	0.0504029
GO.0031145	0.176473	0.0490184
GO.0031146	0.215766	0.0409613
GO.0031167	0.149148	0.0549677
GO.0031175	0.201046	0.04694
GO.0031201	0.169312	0.0479998
GO.0031208	0.22775	0.047007
GO.0031209	0.200834	0.0484903
GO.0031234	0.13257	0.0497616
GO.0031252	0.170343	0.0566831
GO.0031262	0.146492	0.0512057
GO.0031267	0.175078	0.0425184
GO.0031290	0.145613	0.0518314
GO.0031297	0.145181	0.0510309
GO.0031340	0.177778	0.0504224
GO.0031369	0.144322	0.0454701
GO.0031386	0.132732	0.0535286
GO.0031391	0.16502	0.0509325
GO.0031398	0.135145	0.0476242
GO.0031410	0.113572	0.0550393
GO.0031418	0.187158	0.0479098
GO.0031430	0.173601	0.048217
GO.0031440	0.141293	0.0507769
GO.0031452	0.14032	0.0508589
GO.0031453	0.149444	0.0513988
GO.0031461	0.142394	0.049826
GO.0031462	0.117463	0.0506859
GO.0031463	0.146534	0.0493505
GO.0031490	0.194676	0.0465397
GO.0031491	0.16498	0.051744
GO.0031507	0.153676	0.0499037
GO.0031509	0.148578	0.0503447
GO.0031519	0.169909	0.0516722
GO.0031523	0.153796	0.0496121
GO.0031573	0.141626	0.0504613
GO.0031593	0.138134	0.05029
GO.0031594	0.145929	0.0497501
GO.0031616	0.190944	0.0479682
GO.0031623	0.17142	0.0506542
GO.0031624	0.206202	0.0427372
GO.0031625	0.163973	0.0496764
GO.0031629	0.149142	0.0503813
GO.0031638	0.18742	0.0453284
GO.0031647	0.190597	0.0496297
GO.0031648	0.158811	0.0495588
GO.0031683	0.157101	0.0482615
GO.0031901	0.152812	0.0496162
GO.0031902	0.125087	0.0560642
GO.0031929	0.156272	0.0452876
GO.0031931	0.151475	0.0451737
GO.0031932	0.174019	0.0465888
GO.0031941	0.186984	0.048891
GO.0031965	0.17832	0.048424
GO.0031966	0.153404	0.0560108
GO.0031982	0.13106	0.0493273
GO.0031990	0.167346	0.0505037
GO.0032007	0.145017	0.0515233
GO.0032008	0.116174	0.0514147
GO.0032012	0.146354	0.0509242
GO.0032021	0.213135	0.052453
GO.0032024	0.168137	0.0500403
GO.0032027	0.187952	0.0503624
GO.0032039	0.168578	0.0519572
GO.0032040	0.155018	0.0534322
GO.0032053	0.144509	0.0519276
GO.0032133	0.176575	0.0502123
GO.0032153	0.154993	0.0486396
GO.0032154	0.168407	0.0512591
GO.0032222	0.222903	0.0448028
GO.0032259	0.210996	0.0474685
GO.0032266	0.150894	0.0502331
GO.0032367	0.156551	0.045102
GO.0032418	0.120533	0.049101
GO.0032435	0.216536	0.0479932
GO.0032436	0.1982	0.0436175
GO.0032450	0.146853	0.0503454
GO.0032456	0.139369	0.0464447
GO.0032465	0.157976	0.047578
GO.0032473	0.154066	0.0517882
GO.0032482	0.123652	0.0524004
GO.0032483	0.208176	0.0482078
GO.0032502	0.191041	0.050448
GO.0032504	0.137655	0.0538668
GO.0032507	0.148122	0.0509794
GO.0032508	0.151152	0.0518736
GO.0032509	0.138828	0.0492667
GO.0032511	0.16039	0.049035
GO.0032543	0.170669	0.0563823
GO.0032580	0.151038	0.0496104
GO.0032588	0.159476	0.0487855
GO.0032589	0.100782	0.0554301
GO.0032590	0.189838	0.0445696
GO.0032783	0.164592	0.0489789
GO.0032785	0.203891	0.0502934
GO.0032786	0.153626	0.0503695
GO.0032790	0.155599	0.0518317
GO.0032794	0.146781	0.0495174
GO.0032797	0.165594	0.05037
GO.0032837	0.16995	0.050653
GO.0032869	0.163091	0.0529895
GO.0032877	0.178794	0.0477002
GO.0032880	0.261866	0.0416992
GO.0032922	0.162763	0.0482717
GO.0032924	0.154656	0.0496249
GO.0032934	0.169221	0.0463188
GO.0032956	0.128482	0.0487438
GO.0032958	0.170023	0.0472087
GO.0032968	0.188443	0.0537141
GO.0032977	0.173256	0.0556997
GO.0032981	0.203333	0.0498475
GO.0032991	0.168712	0.0452791
GO.0033179	0.150826	0.0523524
GO.0033181	0.146243	0.0512966
GO.0033209	0.144819	0.0481088
GO.0033227	0.1414	0.0488292
GO.0033263	0.15218	0.0518463
GO.0033314	0.149979	0.052164
GO.0033353	0.203917	0.0506783
GO.0033363	0.163387	0.0493599
GO.0033500	0.153425	0.0495678
GO.0033539	0.182908	0.0496725
GO.0033540	0.143717	0.0490214
GO.0033588	0.181159	0.046061
GO.0033615	0.175128	0.0499924
GO.0033617	0.130766	0.0496362
GO.0033627	0.15483	0.0479272
GO.0033696	0.15367	0.0504516
GO.0033962	0.177287	0.0481518
GO.0034045	0.194103	0.048353
GO.0034058	0.136908	0.0537575
GO.0034063	0.194485	0.0464999
GO.0034080	0.161095	0.0500086
GO.0034198	0.133844	0.0485207
GO.0034220	0.172481	0.0460929
GO.0034244	0.199291	0.0525411
GO.0034314	0.16379	0.0493273
GO.0034332	0.196143	0.049734
GO.0034333	0.15466	0.0512981
GO.0034334	0.159708	0.0484949
GO.0034388	0.163002	0.0502547
GO.0034389	0.144839	0.052509
GO.0034399	0.151237	0.0462298
GO.0034427	0.137133	0.0485207
GO.0034446	0.174997	0.0485592
GO.0034450	0.200922	0.0479007
GO.0034454	0.168924	0.0491203
GO.0034472	0.177391	0.0517819
GO.0034475	0.150123	0.0503725
GO.0034501	0.153992	0.0485129
GO.0034511	0.17453	0.0504633
GO.0034584	0.188815	0.0478645
GO.0034587	0.143151	0.0547554
GO.0034599	0.156547	0.0476286
GO.0034605	0.126542	0.0508704
GO.0034614	0.126449	0.048847
GO.0034625	0.155678	0.0521571
GO.0034626	0.155678	0.0521571
GO.0034657	0.194791	0.0460573
GO.0034703	0.116179	0.0542669
GO.0034715	0.146836	0.0488081
GO.0034727	0.133831	0.0501185
GO.0034728	0.195464	0.050185
GO.0034968	0.162741	0.0485373
GO.0034976	0.130302	0.0484527
GO.0035001	0.185313	0.0506676
GO.0035002	0.264716	0.0489503
GO.0035003	0.194861	0.048395
GO.0035006	0.12887	0.0497641
GO.0035008	0.132994	0.0489819
GO.0035010	0.142808	0.0481033
GO.0035011	0.132353	0.0489166
GO.0035017	0.218496	0.0504253
GO.0035019	0.224429	0.050348
GO.0035023	0.170184	0.0492673
GO.0035025	0.138087	0.0470992
GO.0035035	0.178926	0.0473701
GO.0035041	0.188817	0.0511744
GO.0035050	0.200361	0.0520918
GO.0035060	0.132798	0.0559545
GO.0035064	0.124838	0.0493578
GO.0035069	0.155622	0.0492954
GO.0035070	0.139818	0.0531974
GO.0035071	0.138809	0.0518662
GO.0035072	0.161702	0.0485838
GO.0035073	0.194537	0.054667
GO.0035074	0.177119	0.0497436
GO.0035075	0.163172	0.0490991
GO.0035076	0.152718	0.0521807
GO.0035082	0.142729	0.047342
GO.0035088	0.185964	0.0490058
GO.0035091	0.12855	0.0483264
GO.0035096	0.124435	0.0493675
GO.0035097	0.156817	0.050131
GO.0035098	0.156639	0.050052
GO.0035099	0.14758	0.0536304
GO.0035102	0.147612	0.0487093
GO.0035145	0.163118	0.0489528
GO.0035147	0.198589	0.0552233
GO.0035149	0.191387	0.048235
GO.0035151	0.186001	0.0553706
GO.0035152	0.160031	0.0492491
GO.0035158	0.201053	0.0482675
GO.0035159	0.141052	0.0530354
GO.0035160	0.156244	0.048255
GO.0035162	0.167721	0.0496424
GO.0035167	0.20169	0.0509238
GO.0035169	0.165483	0.0523767
GO.0035170	0.161076	0.0527045
GO.0035171	0.180893	0.0480107
GO.0035172	0.152095	0.0488163
GO.0035176	0.177747	0.0504002
GO.0035186	0.129464	0.0506546
GO.0035189	0.159316	0.0505106
GO.0035193	0.1654	0.0494173
GO.0035194	0.137989	0.0511028
GO.0035195	0.145635	0.0472634
GO.0035197	0.126945	0.0474545
GO.0035202	0.134257	0.0487436
GO.0035204	0.188709	0.049645
GO.0035206	0.148485	0.0492159
GO.0035207	0.176073	0.0487833
GO.0035208	0.161525	0.0457861
GO.0035209	0.143395	0.0506927
GO.0035212	0.220798	0.0458493
GO.0035214	0.180068	0.0552441
GO.0035215	0.136172	0.0474894
GO.0035218	0.180322	0.048849
GO.0035220	0.204503	0.0531706
GO.0035222	0.143809	0.0483492
GO.0035224	0.160241	0.0502149
GO.0035225	0.160541	0.0510697
GO.0035230	0.121686	0.0525133
GO.0035234	0.182001	0.0515547
GO.0035249	0.177132	0.0544477
GO.0035250	0.197062	0.0555622
GO.0035262	0.171073	0.0479227
GO.0035264	0.152925	0.0472495
GO.0035267	0.159186	0.0485164
GO.0035269	0.146615	0.0524807
GO.0035277	0.132436	0.0504441
GO.0035282	0.153366	0.0484636
GO.0035289	0.182033	0.0487753
GO.0035290	0.178788	0.0505865
GO.0035293	0.188931	0.0487173
GO.0035309	0.143349	0.0486325
GO.0035310	0.163526	0.0487882
GO.0035313	0.149182	0.0529623
GO.0035317	0.123529	0.0509018
GO.0035323	0.170751	0.0491899
GO.0035324	0.143246	0.0465364
GO.0035329	0.162397	0.0522072
GO.0035331	0.176715	0.0584287
GO.0035332	0.187449	0.0515902
GO.0035335	0.14832	0.0482354
GO.0035336	0.113764	0.051383
GO.0035363	0.127438	0.0507877
GO.0035371	0.117801	0.0472634
GO.0035435	0.161391	0.0489145
GO.0035542	0.138436	0.0506968
GO.0035556	0.0926441	0.0486006
GO.0035567	0.138523	0.0498062
GO.0035591	0.167229	0.0496611
GO.0035615	0.171227	0.0498951
GO.0035626	0.185097	0.0497326
GO.0035721	0.166614	0.0508045
GO.0035725	0.219044	0.0443039
GO.0035770	0.166895	0.0499499
GO.0035859	0.13838	0.0491681
GO.0035861	0.141966	0.0507276
GO.0035869	0.189926	0.0510012
GO.0035883	0.212851	0.047229
GO.0035997	0.130345	0.0521254
GO.0035999	0.129963	0.0512333
GO.0036002	0.165944	0.0528757
GO.0036011	0.164881	0.0497001
GO.0036063	0.160623	0.0491857
GO.0036064	0.252302	0.0412027
GO.0036098	0.20019	0.0495917
GO.0036099	0.186976	0.0509435
GO.0036122	0.145295	0.0504027
GO.0036126	0.134353	0.0511254
GO.0036211	0.13083	0.0521144
GO.0036297	0.14542	0.0510993
GO.0036335	0.165232	0.049189
GO.0036396	0.170144	0.0459522
GO.0036402	0.159197	0.0461893
GO.0036464	0.154931	0.0502028
GO.0038004	0.165615	0.0495344
GO.0038023	0.159852	0.0499624
GO.0038024	0.139005	0.0498942
GO.0038066	0.14988	0.0511225
GO.0038187	0.146743	0.0506591
GO.0038202	0.152064	0.0486521
GO.0040001	0.141204	0.051736
GO.0040003	0.204736	0.0506971
GO.0040008	0.218299	0.0499749
GO.0040011	0.113061	0.0561638
GO.0040014	0.174455	0.0450356
GO.0040015	0.187684	0.0484617
GO.0040016	0.149293	0.049533
GO.0040018	0.157778	0.0489099
GO.0040029	0.15805	0.0491059
GO.0040034	0.193964	0.0519313
GO.0040037	0.155943	0.0467761
GO.0040040	0.149562	0.0528032
GO.0042023	0.147361	0.0527036
GO.0042026	0.125054	0.0511406
GO.0042043	0.209308	0.0470575
GO.0042048	0.136271	0.0487083
GO.0042051	0.253231	0.0503661
GO.0042052	0.254973	0.0504263
GO.0042054	0.152344	0.051704
GO.0042058	0.150616	0.0499674
GO.0042059	0.126858	0.0491841
GO.0042060	0.187856	0.0486548
GO.0042065	0.206991	0.048364
GO.0042067	0.138043	0.0495043
GO.0042073	0.183095	0.0494117
GO.0042078	0.152661	0.05069
GO.0042127	0.14676	0.0483256
GO.0042147	0.160704	0.0488373
GO.0042162	0.151957	0.0456293
GO.0042169	0.143431	0.0486731
GO.0042176	0.1652	0.0477091
GO.0042246	0.174917	0.0504021
GO.0042254	0.155067	0.0535331
GO.0042273	0.147747	0.049992
GO.0042274	0.154089	0.055834
GO.0042277	0.156029	0.0469821
GO.0042331	0.147475	0.0502855
GO.0042332	0.142654	0.0512177
GO.0042335	0.138189	0.0483484
GO.0042381	0.156344	0.0500549
GO.0042383	0.144987	0.049987
GO.0042386	0.169709	0.0522297
GO.0042391	0.160205	0.0554166
GO.0042393	0.211002	0.0431516
GO.0042407	0.180453	0.0510789
GO.0042461	0.130726	0.0521892
GO.0042542	0.135689	0.0509755
GO.0042555	0.169554	0.0521157
GO.0042562	0.140525	0.0496043
GO.0042574	0.162445	0.0478584
GO.0042585	0.175393	0.0503018
GO.0042593	0.130841	0.0535826
GO.0042594	0.14418	0.0536895
GO.0042595	0.146921	0.0485434
GO.0042600	0.174586	0.0448298
GO.0042626	0.239095	0.0591686
GO.0042632	0.157992	0.0480939
GO.0042659	0.160319	0.0498541
GO.0042675	0.184063	0.0483571
GO.0042688	0.166164	0.0485918
GO.0042691	0.159516	0.0493743
GO.0042694	0.165232	0.0487685
GO.0042719	0.161922	0.0497716
GO.0042734	0.12489	0.0497327
GO.0042742	0.138391	0.047186
GO.0042744	0.174921	0.0510049
GO.0042745	0.148851	0.0510775
GO.0042749	0.15332	0.0513734
GO.0042752	0.210292	0.0542133
GO.0042761	0.143432	0.0537054
GO.0042765	0.199547	0.0484916
GO.0042789	0.169985	0.0485612
GO.0042795	0.163206	0.0510774
GO.0042797	0.133055	0.0488866
GO.0042800	0.15215	0.0521416
GO.0042802	0.127437	0.0507817
GO.0042803	0.19222	0.0523112
GO.0042813	0.157145	0.0498671
GO.0042826	0.198818	0.0537473
GO.0042834	0.12976	0.0535443
GO.0042908	0.167456	0.050841
GO.0042981	0.272722	0.0461408
GO.0042995	0.150943	0.0451973
GO.0043001	0.191247	0.0487896
GO.0043005	0.163753	0.0470227
GO.0043014	0.14745	0.0491845
GO.0043015	0.144633	0.0488448
GO.0043021	0.164398	0.0487869
GO.0043022	0.12955	0.0506822
GO.0043023	0.15569	0.0497969
GO.0043024	0.1697	0.052131
GO.0043025	0.141708	0.0494806
GO.0043035	0.134715	0.0527436
GO.0043039	0.151063	0.049182
GO.0043052	0.120125	0.0564614
GO.0043065	0.120502	0.0511681
GO.0043066	0.269872	0.0469522
GO.0043067	0.17119	0.0506047
GO.0043068	0.177354	0.0475842
GO.0043069	0.135498	0.0506408
GO.0043083	0.187664	0.0524591
GO.0043087	0.200222	0.0464518
GO.0043130	0.135354	0.0532335
GO.0043138	0.13933	0.0487143
GO.0043153	0.134231	0.0499939
GO.0043161	0.186848	0.0479893
GO.0043162	0.158219	0.0470051
GO.0043169	0.17103	0.0490554
GO.0043171	0.157471	0.0465558
GO.0043186	0.135572	0.0477172
GO.0043190	0.187653	0.0483715
GO.0043195	0.109779	0.0517951
GO.0043197	0.157382	0.0537025
GO.0043229	0.182977	0.0571141
GO.0043231	0.182559	0.0426087
GO.0043235	0.211978	0.0486095
GO.0043248	0.157	0.0526208
GO.0043252	0.154561	0.0466253
GO.0043277	0.179223	0.0483017
GO.0043296	0.164539	0.0492131
GO.0043408	0.17512	0.0509865
GO.0043409	0.154291	0.0483393
GO.0043410	0.183932	0.0531692
GO.0043484	0.16657	0.0512757
GO.0043488	0.159403	0.0488265
GO.0043491	0.161995	0.0495131
GO.0043519	0.125173	0.0501849
GO.0043524	0.128251	0.0531991
GO.0043539	0.145837	0.0491576
GO.0043547	0.196273	0.0474492
GO.0043565	0.121442	0.0535604
GO.0043596	0.145013	0.0489531
GO.0043652	0.158476	0.0491447
GO.0043679	0.142614	0.0457315
GO.0043687	0.153106	0.0517826
GO.0043697	0.151917	0.0484713
GO.0043703	0.148635	0.049965
GO.0044183	0.180841	0.0523398
GO.0044255	0.15226	0.0480894
GO.0044295	0.174376	0.0477571
GO.0044297	0.175054	0.0527585
GO.0044325	0.160949	0.0496534
GO.0044331	0.197766	0.0436068
GO.0044528	0.153081	0.0493313
GO.0044545	0.166096	0.0502678
GO.0044613	0.151493	0.0492712
GO.0044665	0.126671	0.046662
GO.0044666	0.135915	0.0489692
GO.0044719	0.168925	0.0506093
GO.0044754	0.154616	0.0518272
GO.0044772	0.196346	0.0538729
GO.0044773	0.150171	0.0490688
GO.0044782	0.158678	0.0500153
GO.0044804	0.196552	0.0490959
GO.0044877	0.200953	0.0456785
GO.0045003	0.150231	0.0481297
GO.0045004	0.166474	0.0497859
GO.0045022	0.136507	0.0483163
GO.0045035	0.152306	0.048999
GO.0045039	0.184042	0.0496861
GO.0045047	0.159878	0.0469799
GO.0045087	0.120658	0.0516743
GO.0045088	0.142702	0.0492087
GO.0045089	0.128621	0.0477629
GO.0045116	0.141777	0.0510336
GO.0045131	0.109524	0.0489343
GO.0045132	0.18186	0.0492971
GO.0045165	0.152482	0.0514592
GO.0045167	0.162604	0.0509245
GO.0045169	0.144776	0.0446101
GO.0045170	0.153287	0.0472549
GO.0045172	0.161823	0.051888
GO.0045175	0.179206	0.0507617
GO.0045176	0.246221	0.045051
GO.0045177	0.141398	0.0460816
GO.0045178	0.184019	0.0485456
GO.0045179	0.179872	0.0511574
[truncated: 629 more rows]

## Sheet: GO-BayesC Males
Term	Accuracy	SE
GO.0000014	0.182578	0.0476326
GO.0000022	0.245963	0.0466787
GO.0000027	0.239699	0.0485334
GO.0000028	0.226468	0.0436236
GO.0000030	0.214421	0.044965
GO.0000045	0.198163	0.0370119
GO.0000049	0.191469	0.0484203
GO.0000062	0.226841	0.047094
GO.0000070	0.189705	0.0359866
GO.0000076	0.265226	0.0410193
GO.0000077	0.202066	0.0442392
GO.0000082	0.212256	0.044338
GO.0000086	0.311457	0.0402683
GO.0000118	0.239954	0.0451272
GO.0000122	0.23692	0.0479415
GO.0000123	0.231392	0.0415433
GO.0000124	0.195922	0.0417779
GO.0000132	0.231618	0.0456201
GO.0000137	0.218586	0.0469493
GO.0000138	0.23859	0.0482664
GO.0000139	0.186911	0.0445574
GO.0000145	0.264592	0.047719
GO.0000146	0.199636	0.0450411
GO.0000149	0.203478	0.0372515
GO.0000151	0.217386	0.036198
GO.0000159	0.222739	0.0448654
GO.0000164	0.231867	0.0434428
GO.0000165	0.201835	0.044866
GO.0000166	0.227874	0.0356055
GO.0000172	0.238345	0.0431878
GO.0000175	0.232725	0.0413368
GO.0000176	0.238631	0.0440702
GO.0000178	0.233163	0.0451844
GO.0000184	0.175195	0.0456373
GO.0000209	0.204478	0.0402294
GO.0000212	0.336497	0.0472796
GO.0000220	0.229044	0.0422266
GO.0000221	0.225131	0.0417514
GO.0000226	0.255156	0.0448381
GO.0000228	0.162828	0.041154
GO.0000242	0.21068	0.0479967
GO.0000243	0.239593	0.0417984
GO.0000244	0.215596	0.0456069
GO.0000245	0.229469	0.0407088
GO.0000253	0.231044	0.0395323
GO.0000266	0.219382	0.0367311
GO.0000276	0.239759	0.0420706
GO.0000278	0.23292	0.0456488
GO.0000281	0.198929	0.0476505
GO.0000287	0.205236	0.0429638
GO.0000288	0.255768	0.0436476
GO.0000289	0.244528	0.041013
GO.0000302	0.216526	0.0398446
GO.0000307	0.254634	0.0445591
GO.0000338	0.235604	0.0420684
GO.0000339	0.226187	0.0452183
GO.0000340	0.228371	0.0446823
GO.0000346	0.232843	0.0432004
GO.0000381	0.192427	0.0532493
GO.0000387	0.205768	0.0423388
GO.0000395	0.223314	0.0430205
GO.0000398	0.147194	0.0526342
GO.0000407	0.212999	0.0397261
GO.0000413	0.244069	0.0358503
GO.0000421	0.242027	0.0421128
GO.0000422	0.1758	0.0363983
GO.0000439	0.232245	0.0392179
GO.0000447	0.216125	0.0428206
GO.0000460	0.240089	0.0452364
GO.0000462	0.198186	0.0532284
GO.0000463	0.213203	0.0435034
GO.0000470	0.247448	0.0473128
GO.0000502	0.197995	0.0490826
GO.0000712	0.239168	0.040588
GO.0000723	0.199458	0.039813
GO.0000724	0.179087	0.0476079
GO.0000727	0.233242	0.0413029
GO.0000774	0.302666	0.0408428
GO.0000775	0.242858	0.034683
GO.0000776	0.274704	0.0517999
GO.0000779	0.222748	0.042585
GO.0000781	0.240068	0.0397486
GO.0000785	0.283029	0.0460274
GO.0000786	0.227667	0.0402602
GO.0000791	0.215062	0.0421779
GO.0000792	0.285163	0.0398056
GO.0000793	0.230389	0.0457149
GO.0000794	0.234516	0.0495523
GO.0000796	0.237475	0.0434164
GO.0000813	0.213189	0.0450997
GO.0000815	0.231341	0.0403366
GO.0000900	0.237184	0.0428329
GO.0000902	0.185271	0.0396959
GO.0000915	0.210914	0.0477063
GO.0000916	0.298853	0.035582
GO.0000922	0.27113	0.0522106
GO.0000923	0.246366	0.0527294
GO.0000930	0.239887	0.0513204
GO.0000931	0.227707	0.04533
GO.0000932	0.218957	0.0407106
GO.0000940	0.234367	0.0431832
GO.0000956	0.224071	0.041093
GO.0000974	0.207839	0.0480619
GO.0000976	0.177636	0.0449971
GO.0000977	0.149323	0.0449269
GO.0000978	0.25733	0.0393267
GO.0000981	0.226299	0.0400114
GO.0000987	0.211259	0.0438257
GO.0000993	0.189476	0.0455731
GO.0001046	0.245251	0.0411496
GO.0001054	0.252289	0.0433111
GO.0001055	0.214495	0.0466912
GO.0001056	0.245183	0.0385005
GO.0001111	0.232838	0.0387062
GO.0001113	0.23904	0.0387226
GO.0001178	0.194115	0.0504306
GO.0001222	0.231364	0.0412159
GO.0001223	0.282017	0.0419492
GO.0001227	0.165397	0.0448618
GO.0001228	0.143011	0.0494883
GO.0001405	0.224994	0.0415706
GO.0001510	0.227977	0.0436427
GO.0001522	0.223758	0.0412691
GO.0001530	0.243042	0.0427965
GO.0001558	0.224993	0.0440512
GO.0001578	0.23372	0.0364654
GO.0001653	0.240387	0.0385003
GO.0001654	0.220167	0.0426497
GO.0001664	0.154201	0.0461731
GO.0001666	0.208058	0.0390058
GO.0001671	0.234799	0.046427
GO.0001673	0.199169	0.0481395
GO.0001676	0.311237	0.0327099
GO.0001682	0.229674	0.0458072
GO.0001700	0.194375	0.050567
GO.0001708	0.258084	0.0357796
GO.0001709	0.220824	0.0458375
GO.0001710	0.214575	0.0395715
GO.0001725	0.230704	0.0405401
GO.0001726	0.231353	0.0428391
GO.0001736	0.193776	0.0433968
GO.0001737	0.201264	0.0436989
GO.0001738	0.210881	0.0486219
GO.0001742	0.233613	0.0407569
GO.0001745	0.210768	0.0425947
GO.0001746	0.233241	0.0413506
GO.0001751	0.222838	0.0448904
GO.0001752	0.215369	0.0438458
GO.0001764	0.244198	0.0406608
GO.0001784	0.301824	0.0449322
GO.0001786	0.246822	0.0423944
GO.0001881	0.22261	0.0403133
GO.0001932	0.225442	0.042519
GO.0001933	0.208167	0.0438786
GO.0001934	0.218123	0.0384266
GO.0002009	0.255712	0.0453091
GO.0002027	0.23345	0.0432948
GO.0002028	0.231465	0.0451959
GO.0002039	0.217645	0.0402854
GO.0002052	0.214806	0.043814
GO.0002092	0.230411	0.0450787
GO.0002098	0.244008	0.0503722
GO.0002118	0.238436	0.044011
GO.0002121	0.218653	0.0371135
GO.0002161	0.220316	0.0437368
GO.0002164	0.220222	0.0435462
GO.0002165	0.235954	0.0409404
GO.0002168	0.214714	0.0445357
GO.0002181	0.276488	0.0397289
GO.0002213	0.263735	0.0380771
GO.0002225	0.197524	0.0377606
GO.0002230	0.228559	0.0424402
GO.0002347	0.238042	0.0421527
GO.0002385	0.22527	0.0423493
GO.0002785	0.230986	0.0420504
GO.0002804	0.218939	0.0401547
GO.0002807	0.254865	0.0404661
GO.0002814	0.22429	0.0437869
GO.0003007	0.209501	0.0396227
GO.0003012	0.269022	0.0365521
GO.0003014	0.224508	0.0418752
GO.0003015	0.23555	0.0315477
GO.0003333	0.280899	0.0367021
GO.0003341	0.176937	0.0343202
GO.0003382	0.224783	0.0461483
GO.0003383	0.225562	0.0416234
GO.0003384	0.223698	0.043054
GO.0003674	0.26469	0.0376087
GO.0003676	0.175968	0.0416268
GO.0003677	0.223408	0.0422363
GO.0003678	0.192342	0.0460146
GO.0003682	0.19694	0.0479911
GO.0003684	0.191356	0.0445068
GO.0003688	0.2632	0.0424913
GO.0003689	0.228985	0.0472604
GO.0003690	0.254343	0.0349268
GO.0003697	0.176182	0.0529245
GO.0003700	0.182913	0.0431294
GO.0003712	0.228113	0.0456217
GO.0003713	0.160487	0.0483675
GO.0003714	0.2268	0.0356498
GO.0003723	0.184229	0.0433792
GO.0003724	0.185098	0.0504558
GO.0003725	0.198	0.0423092
GO.0003727	0.233795	0.0379708
GO.0003729	0.230817	0.0401928
GO.0003730	0.217667	0.0424599
GO.0003735	0.19042	0.0466793
GO.0003743	0.191347	0.0415419
GO.0003746	0.230575	0.0421673
GO.0003755	0.207086	0.0328682
GO.0003756	0.208701	0.0355826
GO.0003774	0.20705	0.0415668
GO.0003777	0.192236	0.0396409
GO.0003779	0.187262	0.040951
GO.0003796	0.252769	0.0338061
GO.0003824	0.22866	0.0324085
GO.0003887	0.225007	0.0456524
GO.0003899	0.216829	0.0440401
GO.0003924	0.138594	0.0538377
GO.0003954	0.251187	0.0376144
GO.0003993	0.229903	0.0473644
GO.0003995	0.231404	0.0402443
GO.0003997	0.247746	0.0435489
GO.0003998	0.226976	0.039056
GO.0004000	0.291659	0.0311103
GO.0004016	0.164206	0.0424828
GO.0004022	0.233353	0.0422806
GO.0004029	0.234505	0.0433027
GO.0004032	0.234324	0.0453518
GO.0004034	0.241235	0.0429343
GO.0004035	0.24756	0.0399233
GO.0004046	0.242222	0.0413505
GO.0004059	0.25532	0.0403426
GO.0004067	0.245074	0.0357222
GO.0004089	0.262502	0.0325561
GO.0004099	0.262327	0.0429513
GO.0004114	0.253003	0.0380294
GO.0004143	0.235795	0.0391849
GO.0004144	0.295229	0.0485146
GO.0004169	0.225776	0.0440096
GO.0004175	0.216556	0.0452986
GO.0004176	0.229237	0.043448
GO.0004181	0.200028	0.0485234
GO.0004185	0.232649	0.0370455
GO.0004190	0.215504	0.0426261
GO.0004197	0.267753	0.0372001
GO.0004222	0.19061	0.0402092
GO.0004252	0.0929571	0.0505202
GO.0004298	0.231628	0.0455311
GO.0004303	0.204113	0.0422023
GO.0004322	0.243568	0.0414545
GO.0004364	0.238557	0.0372782
GO.0004370	0.222342	0.0418483
GO.0004383	0.241134	0.0415043
GO.0004386	0.144993	0.0511432
GO.0004402	0.241347	0.0434235
GO.0004407	0.260006	0.0420436
GO.0004467	0.314964	0.0331494
GO.0004497	0.213594	0.037962
GO.0004518	0.212933	0.0479421
GO.0004519	0.234998	0.0418149
GO.0004520	0.218488	0.0457706
GO.0004521	0.19004	0.0460465
GO.0004553	0.24316	0.03794
GO.0004559	0.173733	0.0409162
GO.0004568	0.235013	0.0387355
GO.0004571	0.255341	0.0452361
GO.0004596	0.229409	0.0449805
GO.0004601	0.240252	0.0437429
GO.0004602	0.268624	0.0411326
GO.0004620	0.209063	0.0424869
GO.0004622	0.198968	0.049832
GO.0004623	0.226335	0.0394665
GO.0004653	0.194753	0.0471364
GO.0004656	0.227284	0.0386156
GO.0004659	0.229801	0.043083
GO.0004672	0.219953	0.0431933
GO.0004674	0.242649	0.0461048
GO.0004675	0.2452	0.0424676
GO.0004683	0.238619	0.0434112
GO.0004693	0.232698	0.040556
GO.0004707	0.228028	0.0446939
GO.0004709	0.238048	0.0425281
GO.0004712	0.276294	0.045146
GO.0004713	0.251862	0.03463
GO.0004714	0.21454	0.0425155
GO.0004715	0.276692	0.0387865
GO.0004721	0.253246	0.0396482
GO.0004722	0.192653	0.0411589
GO.0004725	0.34783	0.0323496
GO.0004726	0.216833	0.0400223
GO.0004743	0.237991	0.0420415
GO.0004745	0.239558	0.0393919
GO.0004767	0.227459	0.0433111
GO.0004768	0.222297	0.0437435
GO.0004784	0.252119	0.0423234
GO.0004806	0.185276	0.0418723
GO.0004812	0.186876	0.0427513
GO.0004842	0.178536	0.0381779
GO.0004843	0.216177	0.047067
GO.0004860	0.301904	0.0490551
GO.0004864	0.245988	0.0397962
GO.0004865	0.270166	0.040517
GO.0004866	0.244729	0.0388892
GO.0004867	0.19238	0.0394086
GO.0004869	0.234807	0.0372802
GO.0004879	0.207124	0.0426285
GO.0004888	0.234234	0.0342192
GO.0004930	0.156647	0.0446602
GO.0004948	0.23134	0.0420546
GO.0004970	0.222366	0.042179
GO.0004983	0.231734	0.0406885
GO.0004984	0.222897	0.042182
GO.0004989	0.204127	0.0419203
GO.0004993	0.220483	0.0406541
GO.0005001	0.286785	0.0337102
GO.0005044	0.18641	0.0462548
GO.0005085	0.272568	0.0519332
GO.0005092	0.245245	0.0469772
GO.0005096	0.231339	0.0365526
GO.0005102	0.238714	0.0413246
GO.0005104	0.258641	0.0495473
GO.0005109	0.230936	0.0447255
GO.0005112	0.273221	0.0404716
GO.0005121	0.244122	0.0376621
GO.0005125	0.264347	0.0419755
GO.0005154	0.255203	0.0406416
GO.0005158	0.203268	0.0463153
GO.0005178	0.274468	0.0437493
GO.0005179	0.167261	0.0448841
GO.0005184	0.224537	0.0406382
GO.0005198	0.147879	0.0399807
GO.0005200	0.239998	0.0424518
GO.0005201	0.216113	0.0388402
GO.0005214	0.211943	0.0519299
GO.0005216	0.253249	0.0327268
GO.0005229	0.232744	0.0411961
GO.0005230	0.253377	0.0280355
GO.0005231	0.234453	0.0423087
GO.0005243	0.251704	0.0431706
GO.0005245	0.234785	0.0388518
GO.0005246	0.248474	0.0406227
GO.0005249	0.243953	0.0437446
GO.0005254	0.267268	0.0370791
GO.0005261	0.200081	0.0409968
GO.0005262	0.210505	0.0402489
GO.0005267	0.225853	0.0401043
GO.0005272	0.286617	0.0418246
GO.0005313	0.220832	0.0474723
GO.0005315	0.241997	0.0408613
GO.0005319	0.264693	0.037115
GO.0005326	0.252158	0.0426735
GO.0005328	0.232394	0.0456373
GO.0005337	0.236111	0.0431972
GO.0005355	0.240697	0.0438812
GO.0005375	0.247399	0.04094
GO.0005385	0.280816	0.0349399
GO.0005416	0.233998	0.0414937
GO.0005432	0.236092	0.0423933
GO.0005484	0.187685	0.0379326
GO.0005504	0.240642	0.0425337
GO.0005506	0.184428	0.0370527
GO.0005507	0.20369	0.0483167
GO.0005509	0.186618	0.0408368
GO.0005515	0.255945	0.0367625
GO.0005516	0.217143	0.0413193
GO.0005518	0.232155	0.0409503
GO.0005524	0.229439	0.0402165
GO.0005525	0.17039	0.0478524
GO.0005534	0.202861	0.0419027
GO.0005536	0.244308	0.0429009
GO.0005543	0.177565	0.0468799
GO.0005544	0.250481	0.0366008
GO.0005546	0.279689	0.043911
GO.0005548	0.248174	0.0421862
GO.0005549	0.17147	0.0469429
GO.0005575	0.256462	0.0340812
GO.0005576	0.274951	0.0440759
GO.0005604	0.196173	0.0460197
GO.0005615	0.211294	0.0390791
GO.0005634	0.25101	0.0390338
GO.0005635	0.204655	0.0489522
GO.0005637	0.226701	0.0394616
GO.0005643	0.263863	0.0427738
GO.0005652	0.265814	0.0481083
GO.0005654	0.212006	0.0461647
GO.0005663	0.242723	0.0474006
GO.0005665	0.201338	0.0486097
GO.0005666	0.228141	0.0423646
GO.0005667	0.178971	0.0405084
GO.0005669	0.198801	0.0409614
GO.0005675	0.229927	0.0357444
GO.0005680	0.270916	0.0372118
GO.0005681	0.184351	0.0487867
GO.0005682	0.220298	0.0448967
GO.0005684	0.247054	0.0364015
GO.0005685	0.227631	0.0429514
GO.0005686	0.249835	0.0358159
GO.0005687	0.241018	0.0429365
GO.0005688	0.221124	0.0435058
GO.0005689	0.235113	0.0412295
GO.0005694	0.237262	0.0378846
GO.0005700	0.237161	0.0512519
GO.0005701	0.235325	0.0420462
GO.0005703	0.168128	0.0411785
GO.0005704	0.205911	0.0428725
GO.0005705	0.190687	0.0396919
GO.0005721	0.304703	0.0394997
GO.0005730	0.141787	0.0464626
GO.0005736	0.252455	0.0390356
GO.0005737	0.261853	0.0428118
GO.0005739	0.251849	0.0399836
GO.0005740	0.335834	0.0326498
GO.0005741	0.263667	0.0361609
GO.0005742	0.235992	0.0398743
GO.0005743	0.18025	0.045649
GO.0005744	0.236627	0.0439051
GO.0005747	0.311781	0.0319103
GO.0005749	0.250612	0.0403307
GO.0005750	0.22333	0.0405165
GO.0005751	0.212331	0.0409382
GO.0005753	0.236407	0.0400556
GO.0005758	0.186843	0.0540133
GO.0005759	0.316374	0.0362737
GO.0005761	0.241761	0.0423502
GO.0005762	0.163017	0.0505635
GO.0005763	0.194144	0.0430013
GO.0005764	0.251072	0.0472515
GO.0005765	0.223752	0.0408215
GO.0005768	0.203034	0.0408314
GO.0005769	0.197127	0.0417607
GO.0005770	0.246115	0.044291
GO.0005771	0.220652	0.0425955
GO.0005774	0.221212	0.0373925
GO.0005776	0.177434	0.0392447
GO.0005777	0.292272	0.0350286
GO.0005778	0.232054	0.0362683
GO.0005783	0.233427	0.036881
GO.0005786	0.22221	0.0444263
GO.0005788	0.234724	0.0384833
GO.0005789	0.2454	0.0495436
GO.0005793	0.188469	0.0445109
GO.0005794	0.179592	0.0517571
GO.0005795	0.204808	0.0389681
GO.0005797	0.213482	0.0455096
GO.0005801	0.194771	0.0454626
GO.0005802	0.158016	0.0391732
GO.0005811	0.181619	0.0407183
GO.0005813	0.290501	0.045696
GO.0005814	0.278145	0.0359245
GO.0005815	0.213536	0.0524068
GO.0005818	0.221235	0.0450278
GO.0005819	0.208155	0.0441886
GO.0005828	0.275841	0.0400475
GO.0005829	0.270285	0.0400913
GO.0005834	0.200454	0.0468243
GO.0005838	0.194273	0.0476001
GO.0005839	0.229589	0.047175
GO.0005840	0.198507	0.0465428
GO.0005844	0.240475	0.0360076
GO.0005852	0.232274	0.0409592
GO.0005854	0.227519	0.0388795
GO.0005856	0.19768	0.0406218
GO.0005863	0.230042	0.0451769
GO.0005865	0.237703	0.0425394
GO.0005868	0.286484	0.0405808
GO.0005869	0.219276	0.0472027
GO.0005871	0.202021	0.0410995
GO.0005874	0.187508	0.0373743
GO.0005875	0.215526	0.0435384
GO.0005876	0.234542	0.0433655
GO.0005879	0.250405	0.0400448
GO.0005881	0.192052	0.0436178
GO.0005884	0.228344	0.0402902
GO.0005885	0.196651	0.038588
GO.0005886	0.34777	0.037265
GO.0005890	0.263783	0.0427079
GO.0005891	0.234785	0.0388518
GO.0005892	0.233297	0.0407211
GO.0005902	0.230926	0.0429905
GO.0005903	0.239589	0.0447181
GO.0005911	0.238729	0.0404701
GO.0005912	0.201998	0.0415119
GO.0005915	0.224931	0.0403785
GO.0005918	0.207956	0.0410332
GO.0005919	0.217731	0.0454256
GO.0005920	0.221238	0.0439892
GO.0005921	0.251704	0.0431706
GO.0005925	0.22135	0.0445204
GO.0005927	0.216695	0.0440115
GO.0005929	0.237256	0.0376256
GO.0005930	0.212953	0.0377364
GO.0005938	0.27631	0.0553532
GO.0005942	0.240517	0.043732
GO.0005952	0.245009	0.0427116
GO.0005975	0.303779	0.0274125
GO.0005977	0.230652	0.0418913
GO.0005978	0.23568	0.0411801
GO.0006000	0.226896	0.0434598
GO.0006006	0.2357	0.0357825
GO.0006013	0.181076	0.0408695
GO.0006020	0.24435	0.044358
GO.0006024	0.226575	0.0454811
GO.0006032	0.330411	0.029692
GO.0006044	0.226917	0.0461919
GO.0006066	0.231397	0.040467
GO.0006072	0.241902	0.0404841
GO.0006085	0.230479	0.0446919
GO.0006090	0.230127	0.0490482
GO.0006094	0.229948	0.0435388
GO.0006096	0.25386	0.0363471
GO.0006098	0.278678	0.0385581
GO.0006099	0.228271	0.040373
GO.0006102	0.231556	0.0476177
GO.0006108	0.258708	0.0450449
GO.0006117	0.231902	0.0421633
GO.0006120	0.318429	0.030498
GO.0006121	0.250049	0.0353911
GO.0006122	0.221355	0.0405452
GO.0006123	0.217805	0.0415876
GO.0006139	0.18415	0.0454181
GO.0006144	0.228605	0.0442625
GO.0006154	0.29101	0.0320291
GO.0006164	0.292386	0.0397165
GO.0006166	0.226353	0.0412759
GO.0006171	0.169808	0.0425048
GO.0006182	0.241134	0.0415043
GO.0006189	0.244717	0.0406903
GO.0006207	0.235372	0.044172
GO.0006260	0.238479	0.0434514
GO.0006261	0.257926	0.0445266
GO.0006265	0.225292	0.0373025
GO.0006268	0.234272	0.0396872
GO.0006270	0.260709	0.0440885
GO.0006272	0.241474	0.0475496
GO.0006275	0.216898	0.0465018
GO.0006281	0.224843	0.0465408
GO.0006284	0.248931	0.0437331
GO.0006289	0.203367	0.0431851
GO.0006298	0.219213	0.0460269
GO.0006302	0.230773	0.0473468
GO.0006303	0.218607	0.043253
GO.0006309	0.181686	0.044705
GO.0006310	0.199187	0.039076
GO.0006325	0.279573	0.0428203
GO.0006334	0.270365	0.0430813
GO.0006335	0.225458	0.0434186
GO.0006338	0.181498	0.045808
GO.0006351	0.221842	0.0424587
GO.0006352	0.21229	0.0344679
GO.0006355	0.186642	0.040784
GO.0006357	0.210763	0.0428969
GO.0006360	0.273021	0.044545
GO.0006364	0.242632	0.0440085
GO.0006366	0.155565	0.0490143
GO.0006367	0.186137	0.0399509
GO.0006368	0.188004	0.0367705
GO.0006376	0.245398	0.0376823
GO.0006378	0.246415	0.0432023
GO.0006383	0.220855	0.0405108
GO.0006384	0.241372	0.0421176
GO.0006388	0.230147	0.0399799
GO.0006396	0.126318	0.0524146
GO.0006397	0.203392	0.0481313
GO.0006398	0.234444	0.0436163
GO.0006400	0.227232	0.0450221
GO.0006402	0.218064	0.0384902
GO.0006405	0.196007	0.0445625
GO.0006406	0.250938	0.0430702
GO.0006412	0.174547	0.0449527
GO.0006413	0.195486	0.0390324
GO.0006414	0.238346	0.0425961
GO.0006415	0.233329	0.0425597
GO.0006417	0.230475	0.0428054
GO.0006418	0.188094	0.0406718
GO.0006446	0.226065	0.0415993
GO.0006457	0.188504	0.0335475
GO.0006465	0.22498	0.0436033
GO.0006468	0.23074	0.0445686
GO.0006470	0.298698	0.0332315
GO.0006479	0.232882	0.0428615
GO.0006486	0.18604	0.0473415
GO.0006487	0.263289	0.0496465
GO.0006488	0.222694	0.0502151
GO.0006491	0.242439	0.0335718
GO.0006493	0.185205	0.0449161
GO.0006506	0.217196	0.042275
GO.0006508	0.167237	0.0415079
GO.0006509	0.233373	0.04124
GO.0006511	0.261245	0.0438503
GO.0006513	0.231406	0.0438632
GO.0006517	0.227575	0.0378235
GO.0006520	0.252784	0.0310454
GO.0006552	0.237703	0.0404488
GO.0006559	0.232962	0.0392244
GO.0006574	0.198561	0.0490195
GO.0006605	0.244876	0.0412425
GO.0006606	0.236199	0.0454824
GO.0006607	0.215495	0.0454139
GO.0006611	0.243957	0.0426284
GO.0006612	0.188651	0.0387074
GO.0006614	0.214513	0.045246
GO.0006616	0.261385	0.0450676
GO.0006623	0.193089	0.0502572
GO.0006626	0.228835	0.042234
GO.0006627	0.231398	0.0422861
GO.0006629	0.146557	0.0442092
GO.0006631	0.245922	0.0415718
GO.0006633	0.307777	0.0333084
GO.0006635	0.241437	0.0397358
GO.0006636	0.222297	0.0437435
GO.0006637	0.266401	0.041029
GO.0006641	0.225	0.0408397
GO.0006642	0.222643	0.042906
GO.0006644	0.202488	0.0376955
GO.0006646	0.231983	0.0441025
GO.0006665	0.22256	0.0432791
GO.0006688	0.224747	0.0411837
GO.0006697	0.211865	0.0440868
GO.0006719	0.240773	0.0380916
GO.0006726	0.237842	0.0404608
GO.0006727	0.214193	0.0422532
GO.0006729	0.225114	0.0419276
GO.0006730	0.250424	0.0363986
GO.0006744	0.227414	0.0423791
GO.0006749	0.224984	0.0355608
GO.0006751	0.230119	0.0451899
GO.0006783	0.219331	0.0393145
GO.0006801	0.248287	0.043413
GO.0006805	0.248425	0.0395758
GO.0006807	0.195658	0.0408853
GO.0006811	0.244695	0.0339767
GO.0006812	0.24706	0.0363112
GO.0006813	0.248801	0.0440504
GO.0006814	0.29838	0.0386672
GO.0006816	0.19217	0.0376042
GO.0006817	0.241983	0.0428709
GO.0006820	0.205615	0.0479855
GO.0006821	0.276092	0.0377412
GO.0006826	0.243183	0.0407777
GO.0006829	0.2313	0.0418178
GO.0006836	0.242457	0.047827
GO.0006839	0.217072	0.0447221
GO.0006851	0.2114	0.0486627
GO.0006865	0.232923	0.0418542
GO.0006869	0.211966	0.0373188
GO.0006874	0.226336	0.0375092
GO.0006878	0.235663	0.042956
GO.0006879	0.253304	0.0451439
GO.0006882	0.256261	0.0405625
GO.0006883	0.257388	0.0427006
GO.0006884	0.226352	0.0427979
GO.0006886	0.200847	0.0478603
GO.0006887	0.230085	0.0440009
GO.0006888	0.137836	0.0494991
GO.0006890	0.185166	0.040558
GO.0006891	0.161461	0.0534394
GO.0006893	0.243579	0.0428116
GO.0006896	0.230774	0.0408051
GO.0006897	0.167137	0.0349856
GO.0006898	0.260297	0.0412199
GO.0006904	0.233376	0.0415246
GO.0006906	0.221612	0.0416295
GO.0006909	0.187565	0.042496
GO.0006911	0.216903	0.0412408
GO.0006913	0.220836	0.043641
GO.0006914	0.198214	0.0388875
GO.0006915	0.232082	0.0378363
GO.0006936	0.280676	0.040858
GO.0006937	0.282275	0.0379495
GO.0006952	0.192003	0.0393132
GO.0006955	0.257806	0.0380254
GO.0006959	0.249248	0.0407387
GO.0006963	0.209709	0.0377327
GO.0006964	0.226276	0.0383966
GO.0006974	0.262558	0.0445626
GO.0006979	0.178617	0.041515
GO.0006997	0.232917	0.042641
GO.0006998	0.266865	0.0449111
GO.0006999	0.229573	0.0432999
GO.0007005	0.195101	0.041143
GO.0007007	0.243298	0.040797
GO.0007009	0.216457	0.0442522
GO.0007010	0.246914	0.0408155
GO.0007015	0.251899	0.0334238
GO.0007017	0.221982	0.0397181
GO.0007018	0.223289	0.0360236
GO.0007019	0.227882	0.0455505
GO.0007020	0.246632	0.0528217
GO.0007021	0.213079	0.0448146
GO.0007023	0.222028	0.0411061
GO.0007026	0.233454	0.0411642
GO.0007029	0.284662	0.0432106
GO.0007030	0.255124	0.0415145
GO.0007031	0.223304	0.0417648
GO.0007032	0.265397	0.0514588
GO.0007034	0.23863	0.0429951
GO.0007035	0.23507	0.0401678
GO.0007040	0.286073	0.0401103
GO.0007041	0.21427	0.0424842
GO.0007051	0.220687	0.049313
GO.0007052	0.211022	0.0485477
GO.0007056	0.248492	0.0422612
GO.0007059	0.225119	0.0409528
GO.0007060	0.269915	0.0402257
GO.0007062	0.245348	0.0403351
GO.0007064	0.241367	0.0411367
GO.0007065	0.267843	0.0409545
GO.0007076	0.216555	0.0394919
GO.0007080	0.217237	0.0457069
GO.0007088	0.201095	0.0463368
GO.0007091	0.263166	0.0410877
GO.0007094	0.26785	0.0403642
GO.0007095	0.228988	0.0418877
GO.0007096	0.254732	0.0456488
GO.0007097	0.247677	0.0486656
GO.0007098	0.28277	0.0391794
GO.0007099	0.342952	0.0380816
GO.0007100	0.239016	0.0394854
GO.0007110	0.301737	0.0420432
GO.0007111	0.295913	0.04363
GO.0007112	0.236492	0.0472867
GO.0007113	0.198655	0.0425717
GO.0007131	0.202305	0.0476452
GO.0007140	0.307868	0.0384045
GO.0007141	0.243747	0.0432357
GO.0007143	0.216155	0.0478516
GO.0007154	0.283137	0.0391082
GO.0007155	0.154797	0.0392782
GO.0007156	0.204694	0.0378227
GO.0007157	0.169669	0.0389727
GO.0007158	0.229751	0.0433851
GO.0007160	0.274851	0.0448324
GO.0007163	0.267762	0.0378846
GO.0007165	0.240178	0.042675
GO.0007166	0.202114	0.045477
GO.0007168	0.247504	0.0384839
GO.0007169	0.22614	0.0387883
GO.0007173	0.207672	0.0378371
GO.0007178	0.2452	0.0424676
GO.0007186	0.124745	0.0472694
GO.0007187	0.220483	0.0406541
GO.0007188	0.179242	0.0425078
GO.0007189	0.114489	0.0476994
GO.0007193	0.229194	0.0439361
GO.0007200	0.237112	0.0422627
GO.0007204	0.191933	0.0443794
GO.0007205	0.239587	0.041578
GO.0007210	0.237036	0.0408123
GO.0007218	0.203504	0.0333742
GO.0007219	0.268109	0.0390311
GO.0007220	0.209559	0.0412446
GO.0007224	0.234036	0.0458024
GO.0007229	0.295648	0.0462697
GO.0007254	0.226371	0.0436662
GO.0007264	0.242615	0.0420718
GO.0007265	0.295848	0.0362636
GO.0007266	0.220333	0.0412458
GO.0007268	0.160836	0.0379843
GO.0007269	0.187479	0.0366324
GO.0007271	0.284484	0.0360635
GO.0007274	0.119499	0.0357999
GO.0007276	0.23137	0.0444643
GO.0007277	0.229972	0.0457436
GO.0007279	0.257917	0.042689
GO.0007280	0.237307	0.0409212
GO.0007281	0.265987	0.0394852
GO.0007282	0.231748	0.0447512
GO.0007283	0.196431	0.0445931
GO.0007286	0.298609	0.0445214
GO.0007288	0.240751	0.0383625
GO.0007291	0.213677	0.0419586
GO.0007293	0.21232	0.0407598
GO.0007294	0.257428	0.0449136
GO.0007295	0.200955	0.0465889
GO.0007297	0.184381	0.0390888
GO.0007298	0.225689	0.0427071
GO.0007299	0.231573	0.0458143
GO.0007300	0.232791	0.0360203
GO.0007301	0.313595	0.0520501
GO.0007303	0.229487	0.04279
GO.0007304	0.19709	0.0439676
GO.0007307	0.196025	0.0485348
GO.0007309	0.239266	0.0393171
GO.0007310	0.271591	0.0436624
GO.0007312	0.250965	0.0423792
GO.0007314	0.223859	0.0388947
GO.0007315	0.214896	0.0429695
GO.0007317	0.205193	0.0418491
GO.0007318	0.232303	0.0407293
GO.0007319	0.224175	0.0401786
GO.0007343	0.212708	0.046741
GO.0007346	0.337575	0.039492
GO.0007348	0.226161	0.0437898
GO.0007349	0.208985	0.0426726
GO.0007350	0.212879	0.0397554
GO.0007362	0.211514	0.0431557
GO.0007366	0.2362	0.0416062
GO.0007367	0.227576	0.037515
GO.0007368	0.21517	0.048029
GO.0007369	0.304709	0.0415007
GO.0007370	0.205871	0.0464777
GO.0007377	0.231167	0.0428778
GO.0007379	0.244996	0.0416471
GO.0007380	0.235618	0.0403895
GO.0007389	0.204128	0.0435757
GO.0007390	0.218895	0.0445682
GO.0007391	0.199885	0.0406997
GO.0007394	0.229795	0.0433357
GO.0007395	0.245243	0.0413983
GO.0007398	0.223142	0.0450427
GO.0007399	0.274572	0.0425779
GO.0007400	0.201443	0.0355854
GO.0007405	0.223068	0.0505571
GO.0007406	0.223933	0.0473109
GO.0007409	0.202201	0.0420202
GO.0007411	0.230493	0.0382483
GO.0007412	0.204557	0.0418463
GO.0007413	0.20069	0.0416718
GO.0007415	0.228254	0.0427775
GO.0007416	0.177725	0.0470001
GO.0007417	0.267415	0.0460852
GO.0007418	0.232453	0.0393286
GO.0007419	0.213313	0.0446422
GO.0007420	0.217132	0.0422421
GO.0007422	0.225925	0.0391326
GO.0007423	0.30063	0.0319696
GO.0007424	0.22982	0.0400309
GO.0007426	0.219368	0.0435633
GO.0007427	0.216033	0.0443091
GO.0007430	0.238879	0.0426481
GO.0007431	0.214156	0.0437853
GO.0007432	0.252304	0.0367843
GO.0007435	0.202898	0.0397177
GO.0007436	0.209068	0.0400833
GO.0007438	0.238352	0.0417109
GO.0007440	0.234421	0.0442197
GO.0007442	0.240197	0.0424045
GO.0007443	0.204093	0.046295
GO.0007444	0.321485	0.032181
GO.0007446	0.243135	0.0429676
GO.0007455	0.212291	0.0390512
GO.0007458	0.244772	0.0417004
GO.0007460	0.250196	0.038854
GO.0007464	0.224091	0.0408296
GO.0007465	0.195735	0.0489702
GO.0007469	0.239197	0.040135
GO.0007472	0.223419	0.0432689
GO.0007474	0.178515	0.0425877
GO.0007475	0.250787	0.0397545
GO.0007476	0.214437	0.0443565
GO.0007479	0.243448	0.0366369
GO.0007480	0.230579	0.0410606
GO.0007482	0.211172	0.0375953
GO.0007485	0.233682	0.042491
GO.0007488	0.316308	0.0372067
GO.0007494	0.187954	0.0412565
GO.0007498	0.270355	0.0483348
GO.0007501	0.222789	0.0432167
GO.0007506	0.245856	0.0435555
GO.0007507	0.19014	0.0361869
GO.0007509	0.220399	0.0515689
GO.0007516	0.231685	0.0416173
GO.0007517	0.277515	0.0544196
GO.0007520	0.231335	0.03638
GO.0007522	0.22797	0.0423534
GO.0007523	0.22271	0.0410086
GO.0007525	0.177299	0.0366448
GO.0007526	0.233954	0.0428463
GO.0007527	0.212181	0.0451413
GO.0007528	0.18237	0.0412635
GO.0007530	0.219916	0.0438705
GO.0007548	0.247689	0.0419933
GO.0007549	0.214355	0.0478089
GO.0007552	0.194557	0.0434421
GO.0007560	0.225779	0.0423805
GO.0007561	0.236484	0.0430074
GO.0007589	0.231392	0.0441125
GO.0007591	0.228249	0.0415695
GO.0007601	0.197756	0.0506284
GO.0007602	0.188629	0.045716
GO.0007603	0.232657	0.0429144
GO.0007604	0.221196	0.046855
GO.0007605	0.213193	0.0382817
GO.0007606	0.201515	0.0415918
GO.0007608	0.167983	0.0474876
GO.0007611	0.200904	0.0406662
GO.0007612	0.16765	0.0419677
GO.0007613	0.197945	0.0402972
GO.0007614	0.220039	0.0407566
GO.0007615	0.168142	0.0382594
GO.0007616	0.200892	0.035127
GO.0007617	0.184707	0.0430562
GO.0007619	0.181348	0.0414796
GO.0007622	0.218719	0.0421251
GO.0007623	0.154247	0.0524088
GO.0007626	0.271783	0.0422204
GO.0007628	0.213935	0.044211
GO.0007629	0.215176	0.0408669
GO.0007630	0.240476	0.0415669
GO.0007632	0.214115	0.0449522
GO.0007638	0.231884	0.0412745
GO.0008010	0.21079	0.0448191
GO.0008013	0.195699	0.0445207
GO.0008016	0.24422	0.0403224
GO.0008017	0.186523	0.044755
GO.0008020	0.214219	0.0496201
GO.0008021	0.245257	0.0423293
GO.0008023	0.245891	0.0436774
GO.0008028	0.280235	0.040231
GO.0008033	0.17564	0.0463733
GO.0008039	0.185029	0.04277
GO.0008045	0.297293	0.0313546
GO.0008046	0.25279	0.0394873
GO.0008049	0.240641	0.0385566
GO.0008053	0.249549	0.0412076
GO.0008057	0.234065	0.0433183
GO.0008061	0.38591	0.0361907
GO.0008062	0.217504	0.0436943
GO.0008063	0.215631	0.0347869
GO.0008066	0.212493	0.0384984
GO.0008069	0.225307	0.0457405
GO.0008076	0.271167	0.0431892
GO.0008078	0.221731	0.0462786
GO.0008080	0.238639	0.0391681
GO.0008081	0.192504	0.0396498
GO.0008083	0.23437	0.0378843
GO.0008084	0.367732	0.0310889
GO.0008088	0.239654	0.043647
GO.0008089	0.251705	0.0411122
GO.0008090	0.238538	0.042442
GO.0008092	0.226502	0.044855
GO.0008093	0.181238	0.0376852
GO.0008094	0.22726	0.0456748
GO.0008103	0.256756	0.0436833
GO.0008104	0.240239	0.0450026
GO.0008134	0.185799	0.0397817
GO.0008137	0.247493	0.0367976
GO.0008138	0.26843	0.0464342
GO.0008139	0.240131	0.0445287
GO.0008143	0.224748	0.0437257
GO.0008146	0.215719	0.0409276
GO.0008150	0.253102	0.0390004
GO.0008154	0.282081	0.0379219
GO.0008157	0.237655	0.0452301
GO.0008168	0.235819	0.0461563
GO.0008173	0.231112	0.0416188
GO.0008177	0.254666	0.0386755
GO.0008180	0.247308	0.0418711
GO.0008187	0.221548	0.0459022
GO.0008188	0.186656	0.0434222
GO.0008194	0.256248	0.0364553
GO.0008195	0.228951	0.0424632
GO.0008198	0.259183	0.040276
GO.0008201	0.222987	0.0430169
GO.0008227	0.206945	0.0407317
GO.0008233	0.21418	0.0378841
GO.0008234	0.230698	0.0397162
GO.0008235	0.222538	0.0410981
GO.0008236	0.249275	0.0407566
GO.0008237	0.214978	0.0414315
GO.0008239	0.263689	0.0341565
GO.0008241	0.233319	0.0454898
GO.0008250	0.244244	0.0461089
GO.0008253	0.222013	0.0428077
GO.0008258	0.163247	0.0427112
GO.0008261	0.238777	0.0458447
GO.0008266	0.239346	0.0423023
GO.0008270	0.202846	0.0392976
GO.0008272	0.209675	0.031742
GO.0008273	0.243513	0.0422402
GO.0008277	0.228924	0.045924
GO.0008283	0.222129	0.0392305
GO.0008284	0.363776	0.036195
GO.0008285	0.224693	0.0448174
GO.0008286	0.207802	0.0517846
GO.0008289	0.239747	0.0412089
GO.0008293	0.228305	0.042874
GO.0008296	0.216094	0.0451315
GO.0008298	0.237156	0.0478448
GO.0008299	0.232164	0.0433187
GO.0008305	0.227928	0.0417143
GO.0008306	0.168977	0.0470749
GO.0008307	0.206119	0.0404113
GO.0008310	0.227811	0.0417192
GO.0008312	0.227579	0.0451756
GO.0008318	0.232201	0.045626
GO.0008320	0.224717	0.0419852
GO.0008324	0.250255	0.0393555
GO.0008328	0.215077	0.0450459
GO.0008333	0.208606	0.0458851
GO.0008340	0.184484	0.0429026
GO.0008343	0.277925	0.0402602
GO.0008344	0.152496	0.0370013
GO.0008345	0.196062	0.0435298
GO.0008347	0.275468	0.0365015
GO.0008354	0.239354	0.0420505
GO.0008355	0.178538	0.0410885
GO.0008356	0.229122	0.0379402
GO.0008360	0.279518	0.0423987
GO.0008361	0.236393	0.0447916
GO.0008362	0.190526	0.0465274
GO.0008363	0.197198	0.0502638
GO.0008366	0.22072	0.0436718
GO.0008374	0.284403	0.0433164
GO.0008375	0.2288	0.0490681
GO.0008376	0.229983	0.0453363
GO.0008379	0.229875	0.0393877
GO.0008380	0.196389	0.0466498
GO.0008406	0.201251	0.0410725
GO.0008407	0.247664	0.0408676
GO.0008408	0.216342	0.0470419
GO.0008417	0.232131	0.0440076
GO.0008474	0.236962	0.0423081
GO.0008483	0.2352	0.0421376
GO.0008484	0.249992	0.0373674
GO.0008499	0.25223	0.0387775
GO.0008526	0.233392	0.0434479
GO.0008527	0.265629	0.0347862
GO.0008528	0.197509	0.0457317
GO.0008540	0.201454	0.0445772
GO.0008541	0.223538	0.0470582
GO.0008543	0.213572	0.0503033
GO.0008544	0.238568	0.0439206
GO.0008569	0.185459	0.0431587
GO.0008574	0.192611	0.0382343
GO.0008582	0.185969	0.0393783
GO.0008584	0.239852	0.0447498
GO.0008585	0.220238	0.0431058
GO.0008586	0.200209	0.04091
GO.0008587	0.235105	0.0398778
GO.0008594	0.223104	0.0443109
GO.0008595	0.195401	0.0471569
GO.0008610	0.225851	0.0399455
GO.0008630	0.284163	0.0407884
GO.0008641	0.246673	0.04584
GO.0008643	0.190141	0.0408804
GO.0008645	0.228122	0.042606
GO.0008654	0.221126	0.0430501
GO.0008656	0.281216	0.0400962
GO.0008745	0.224631	0.0439959
GO.0008757	0.180468	0.0396021
GO.0008934	0.249828	0.0465002
GO.0009047	0.239698	0.0396661
GO.0009055	0.262228	0.0393965
GO.0009058	0.214777	0.0409955
GO.0009060	0.217005	0.0432727
GO.0009062	0.290287	0.0411929
GO.0009072	0.239958	0.0395446
GO.0009086	0.273193	0.036772
GO.0009113	0.251423	0.0415653
GO.0009116	0.272492	0.0386154
GO.0009166	0.266548	0.0389144
GO.0009190	0.171312	0.0414056
GO.0009247	0.253197	0.0377279
GO.0009253	0.223215	0.0430107
GO.0009267	0.169524	0.0444518
GO.0009306	0.183077	0.0417706
GO.0009312	0.196308	0.0472683
GO.0009331	0.23199	0.0417732
GO.0009378	0.23059	0.0416353
GO.0009408	0.176674	0.0419403
GO.0009409	0.232725	0.0457104
GO.0009411	0.227364	0.0483771
GO.0009416	0.195368	0.0416605
GO.0009451	0.234945	0.0420108
GO.0009593	0.205502	0.0462934
GO.0009611	0.184202	0.0501106
GO.0009612	0.240139	0.0416858
GO.0009617	0.154846	0.0488561
GO.0009620	0.246333	0.0402024
GO.0009631	0.237682	0.040144
GO.0009636	0.239532	0.0400687
GO.0009649	0.211582	0.0387323
GO.0009651	0.226681	0.0406123
GO.0009653	0.203274	0.038485
GO.0009744	0.202301	0.0412147
GO.0009749	0.215964	0.0448185
GO.0009755	0.206672	0.0478311
GO.0009792	0.218169	0.0389309
GO.0009880	0.240287	0.0448552
GO.0009881	0.241693	0.0409562
GO.0009887	0.204026	0.0454779
GO.0009888	0.205628	0.0418793
GO.0009897	0.193633	0.0414588
GO.0009898	0.218533	0.0377902
GO.0009922	0.223678	0.0434587
GO.0009925	0.228924	0.0396638
GO.0009948	0.221615	0.0407992
GO.0009949	0.249228	0.0485181
GO.0009950	0.209193	0.042962
GO.0009951	0.249611	0.0475854
GO.0009952	0.303471	0.0472259
GO.0009953	0.17984	0.0473638
GO.0009966	0.288007	0.0391382
GO.0009982	0.240963	0.0415259
GO.0009986	0.255408	0.0346031
GO.0010001	0.206525	0.0495673
GO.0010002	0.217228	0.040657
GO.0010004	0.239271	0.0430432
GO.0010008	0.228739	0.0436873
GO.0010032	0.236631	0.0425672
GO.0010038	0.241121	0.045708
GO.0010043	0.224319	0.0418656
GO.0010046	0.230759	0.0432954
GO.0010181	0.201686	0.0367539
GO.0010212	0.237525	0.0434668
GO.0010312	0.282321	0.0367112
GO.0010369	0.271596	0.0407657
GO.0010389	0.224412	0.0477619
GO.0010468	0.141453	0.0507444
GO.0010485	0.241132	0.0406373
GO.0010494	0.230551	0.0440319
GO.0010496	0.251704	0.0431706
GO.0010498	0.223495	0.0454899
GO.0010506	0.166233	0.0456724
GO.0010507	0.247724	0.0456698
GO.0010508	0.181802	0.0462029
GO.0010526	0.264127	0.0439869
GO.0010591	0.240596	0.04156
GO.0010592	0.218051	0.0456394
GO.0010623	0.269318	0.0396616
GO.0010628	0.164868	0.0418113
GO.0010629	0.183451	0.0419608
GO.0010636	0.24014	0.0452511
GO.0010669	0.264381	0.0398827
GO.0010821	0.217746	0.0393407
GO.0010841	0.219216	0.0440507
GO.0010883	0.172985	0.0466439
GO.0010884	0.226189	0.0400224
GO.0010888	0.215097	0.0472154
GO.0010898	0.216553	0.0465513
GO.0010997	0.241033	0.0405735
GO.0012501	0.216922	0.034501
GO.0012505	0.22303	0.0406659
GO.0014019	0.225377	0.0400741
GO.0014059	0.253221	0.038559
GO.0014069	0.283152	0.0400796
GO.0015012	0.255213	0.0413883
GO.0015014	0.221794	0.0461321
GO.0015020	0.236899	0.0421595
GO.0015026	0.242192	0.037949
GO.0015030	0.197119	0.042233
GO.0015031	0.236573	0.0498329
GO.0015035	0.219512	0.0383956
GO.0015036	0.242396	0.0417564
GO.0015078	0.225826	0.0418637
GO.0015114	0.233599	0.0442057
GO.0015116	0.220705	0.044839
GO.0015117	0.204698	0.0349227
GO.0015131	0.206018	0.0344203
GO.0015140	0.206018	0.0344203
GO.0015141	0.212578	0.032378
GO.0015149	0.225588	0.0410056
GO.0015171	0.294044	0.0385891
GO.0015179	0.238586	0.0349663
GO.0015183	0.221138	0.0460774
GO.0015248	0.256721	0.0453052
GO.0015267	0.244024	0.0413014
GO.0015271	0.214238	0.039901
GO.0015276	0.188854	0.0437247
GO.0015277	0.239541	0.042564
GO.0015279	0.241604	0.0423032
GO.0015280	0.28957	0.043373
GO.0015293	0.243834	0.0415692
GO.0015297	0.188246	0.0354503
GO.0015347	0.253102	0.0414663
GO.0015377	0.231994	0.0418071
GO.0015385	0.239613	0.0405864
GO.0015459	0.300158	0.0376469
GO.0015485	0.270608	0.041598
GO.0015562	0.21817	0.0456698
GO.0015629	0.254077	0.0381246
GO.0015630	0.239494	0.0387273
GO.0015631	0.272196	0.0487492
GO.0015645	0.30482	0.0300942
GO.0015709	0.204698	0.0349227
GO.0015718	0.278512	0.0400754
GO.0015729	0.206018	0.0344203
GO.0015749	0.243036	0.0416641
GO.0015810	0.222957	0.0487977
GO.0015813	0.220832	0.0474723
GO.0015842	0.240123	0.0387616
GO.0015914	0.234245	0.0433222
GO.0015918	0.260798	0.0396378
GO.0015935	0.239162	0.0420784
GO.0015937	0.218967	0.0417035
GO.0015986	0.23192	0.0335941
GO.0016006	0.230627	0.0423649
GO.0016010	0.23112	0.0418628
GO.0016018	0.241765	0.0375339
GO.0016020	0.267399	0.0364369
GO.0016027	0.222193	0.039989
GO.0016028	0.217592	0.0380763
GO.0016042	0.219056	0.0384352
GO.0016055	0.188749	0.0442567
GO.0016056	0.22807	0.0444728
GO.0016057	0.237916	0.0405004
GO.0016059	0.192737	0.0412162
GO.0016063	0.209739	0.035585
GO.0016070	0.232469	0.0441306
GO.0016079	0.191465	0.0444879
GO.0016080	0.228415	0.0406796
GO.0016081	0.215826	0.0417465
GO.0016082	0.194648	0.0372039
GO.0016126	0.235431	0.0453903
GO.0016192	0.172784	0.0452382
GO.0016197	0.261217	0.0391317
GO.0016199	0.222679	0.0354098
GO.0016200	0.235555	0.0410781
GO.0016201	0.208446	0.0406337
GO.0016203	0.206492	0.0426092
GO.0016204	0.227212	0.0436935
GO.0016209	0.242037	0.0404246
GO.0016226	0.245449	0.0386685
GO.0016233	0.219737	0.0391602
GO.0016236	0.191715	0.0432972
GO.0016239	0.27725	0.0362447
GO.0016242	0.243467	0.0354996
GO.0016251	0.204253	0.0421783
GO.0016255	0.239114	0.0348214
GO.0016263	0.209226	0.0418757
GO.0016272	0.226045	0.0435768
GO.0016274	0.226199	0.0408078
GO.0016279	0.234711	0.044435
GO.0016281	0.230422	0.0430568
GO.0016298	0.174299	0.0426415
GO.0016301	0.260854	0.0376106
GO.0016310	0.265789	0.0368823
GO.0016311	0.267889	0.0389822
GO.0016318	0.252903	0.0438102
GO.0016319	0.243518	0.0430703
GO.0016321	0.225184	0.045338
GO.0016322	0.264027	0.0388785
GO.0016323	0.269461	0.0326039
GO.0016324	0.289642	0.0395229
GO.0016325	0.225523	0.0440508
GO.0016327	0.203981	0.0443555
GO.0016328	0.201596	0.0418568
GO.0016330	0.271668	0.0393483
GO.0016331	0.234699	0.0437032
GO.0016333	0.225516	0.0423577
GO.0016334	0.226649	0.0463478
GO.0016339	0.200866	0.0410441
GO.0016342	0.204758	0.0435515
GO.0016348	0.273417	0.0434584
GO.0016358	0.243317	0.0435119
GO.0016360	0.255612	0.0473346
GO.0016405	0.295462	0.0323059
GO.0016409	0.208368	0.0394443
GO.0016441	0.231743	0.0430675
GO.0016442	0.201499	0.0400169
GO.0016456	0.225662	0.0429469
GO.0016459	0.197111	0.0466179
GO.0016460	0.210667	0.0429323
GO.0016471	0.251136	0.0406746
GO.0016476	0.22295	0.0427105
GO.0016477	0.206855	0.0351342
GO.0016485	0.21652	0.0443587
GO.0016491	0.256909	0.0379336
GO.0016529	0.240459	0.0347101
GO.0016538	0.238846	0.0437714
GO.0016540	0.234564	0.0424667
GO.0016567	0.179362	0.0368425
GO.0016570	0.214772	0.0393497
GO.0016573	0.235854	0.046589
GO.0016579	0.255212	0.0443383
GO.0016581	0.25074	0.0406633
GO.0016592	0.259519	0.037916
GO.0016593	0.202714	0.0423356
GO.0016604	0.239717	0.0432226
GO.0016607	0.160851	0.0461903
GO.0016614	0.26349	0.0357446
GO.0016616	0.263376	0.0463145
GO.0016620	0.294808	0.0356916
GO.0016624	0.234751	0.0410741
GO.0016627	0.234637	0.0413136
GO.0016651	0.269917	0.0382478
GO.0016671	0.195817	0.0488009
GO.0016705	0.209877	0.0362539
GO.0016706	0.222247	0.0459452
GO.0016717	0.222297	0.0437435
GO.0016740	0.215586	0.0412895
GO.0016746	0.234417	0.0486464
GO.0016747	0.21676	0.0428128
GO.0016757	0.178004	0.0521466
GO.0016758	0.25167	0.0381117
GO.0016772	0.229696	0.0489184
GO.0016773	0.216865	0.0393146
GO.0016779	0.25163	0.0433608
GO.0016780	0.250924	0.0421094
GO.0016787	0.131226	0.0420467
GO.0016788	0.163909	0.0437888
GO.0016791	0.314099	0.0367565
GO.0016810	0.240304	0.0417413
GO.0016811	0.218723	0.0399001
GO.0016818	0.200353	0.0447255
GO.0016829	0.26845	0.0361525
GO.0016830	0.222846	0.0404689
GO.0016831	0.234111	0.0406617
GO.0016849	0.174081	0.0434762
GO.0016853	0.252303	0.0410237
GO.0016868	0.248475	0.0399847
GO.0016887	0.27194	0.0387231
GO.0016925	0.216912	0.044334
GO.0016971	0.248101	0.0413717
GO.0016972	0.226484	0.0410519
GO.0016973	0.239957	0.0398162
GO.0017022	0.189516	0.0477401
GO.0017025	0.229179	0.0425001
GO.0017053	0.261234	0.045378
GO.0017056	0.236354	0.0424051
GO.0017059	0.240519	0.0427158
GO.0017064	0.285577	0.0401546
GO.0017080	0.235657	0.0454813
GO.0017085	0.324383	0.0333368
GO.0017101	0.239586	0.0497357
GO.0017116	0.229291	0.04143
GO.0017119	0.228979	0.0455496
GO.0017124	0.24239	0.0384209
GO.0017147	0.261629	0.0389072
GO.0017148	0.197701	0.0460855
GO.0017156	0.21839	0.0406259
GO.0017157	0.228411	0.040192
GO.0017158	0.249712	0.0387242
GO.0017171	0.162366	0.0413498
GO.0018105	0.247259	0.0387132
GO.0018107	0.231152	0.0444347
GO.0018108	0.260963	0.03827
GO.0018216	0.226199	0.0408078
GO.0018279	0.218631	0.0456115
GO.0018344	0.236228	0.0460508
GO.0018345	0.214552	0.0393604
GO.0018990	0.239638	0.0393681
GO.0018991	0.213698	0.0442931
GO.0019001	0.214627	0.0446851
GO.0019003	0.230158	0.0427124
GO.0019005	0.183402	0.0474118
GO.0019205	0.257009	0.0419854
GO.0019216	0.203889	0.0469757
GO.0019226	0.264332	0.0354763
GO.0019236	0.229495	0.0467718
GO.0019239	0.299749	0.0312894
GO.0019367	0.223678	0.0434587
GO.0019430	0.228707	0.0418981
GO.0019432	0.296642	0.0474426
GO.0019509	0.240183	0.0430772
GO.0019538	0.205877	0.0462158
GO.0019706	0.203947	0.0395009
GO.0019722	0.250289	0.0383351
GO.0019731	0.245841	0.0384561
GO.0019732	0.212876	0.0461049
GO.0019752	0.201796	0.0412964
GO.0019773	0.246446	0.0484072
GO.0019774	0.216351	0.0500551
GO.0019789	0.225066	0.0447558
GO.0019843	0.226029	0.0430555
GO.0019887	0.2316	0.0414389
GO.0019888	0.23174	0.0436768
GO.0019894	0.223824	0.0419083
GO.0019896	0.222288	0.0445097
GO.0019898	0.194412	0.04529
GO.0019899	0.237988	0.0412379
GO.0019900	0.248442	0.0398226
GO.0019901	0.219069	0.041284
GO.0019902	0.222948	0.0384002
GO.0019904	0.249295	0.0409302
GO.0019905	0.184255	0.043498
GO.0019915	0.188738	0.0415645
GO.0019934	0.239954	0.0399887
GO.0019953	0.226318	0.0420589
GO.0019985	0.224833	0.0471034
GO.0019991	0.255182	0.0427602
GO.0020037	0.226718	0.0357753
GO.0021551	0.232105	0.0416681
GO.0021556	0.248569	0.0372736
GO.0021782	0.197953	0.0414882
GO.0021952	0.201218	0.0423786
GO.0022008	0.219084	0.0412342
GO.0022409	0.220077	0.0404376
GO.0022416	0.189091	0.0372354
GO.0022618	0.266271	0.042281
GO.0022625	0.269918	0.0399745
GO.0022626	0.267157	0.0471447
GO.0022627	0.246069	0.0425579
GO.0022804	0.253102	0.0414663
GO.0022841	0.224564	0.0405619
GO.0022843	0.283414	0.0417947
GO.0022848	0.266265	0.0355123
GO.0022849	0.225877	0.0446435
GO.0022857	0.232492	0.0456098
GO.0022900	0.25136	0.0384703
GO.0022904	0.250299	0.038091
GO.0030001	0.27483	0.0366432
GO.0030007	0.257388	0.0427006
GO.0030008	0.2247	0.044189
GO.0030010	0.271485	0.0465247
GO.0030014	0.223234	0.0379243
GO.0030015	0.233156	0.0388126
GO.0030017	0.214961	0.0394351
GO.0030018	0.219813	0.0362769
GO.0030027	0.233084	0.0373088
GO.0030031	0.230652	0.0404679
GO.0030032	0.257448	0.0439553
GO.0030036	0.205514	0.0437159
GO.0030041	0.271316	0.0393837
GO.0030042	0.238214	0.0430545
GO.0030048	0.215735	0.0420979
GO.0030050	0.201471	0.0445702
GO.0030054	0.228669	0.0382172
GO.0030071	0.251056	0.0367872
GO.0030097	0.253962	0.0462764
GO.0030100	0.248497	0.0478217
GO.0030117	0.228834	0.0437386
GO.0030126	0.224498	0.044956
GO.0030134	0.210009	0.0454283
GO.0030136	0.216741	0.0386333
GO.0030139	0.269463	0.03932
GO.0030140	0.228027	0.0404511
GO.0030141	0.211424	0.0402334
GO.0030145	0.191822	0.0385503
GO.0030148	0.222713	0.0440242
GO.0030150	0.213207	0.037594
GO.0030154	0.176832	0.0407362
GO.0030159	0.221863	0.0438484
GO.0030162	0.268861	0.0465647
GO.0030163	0.196208	0.04873
GO.0030165	0.235201	0.0434058
GO.0030166	0.261843	0.0420114
GO.0030170	0.224369	0.0336215
GO.0030175	0.231682	0.041699
GO.0030177	0.264286	0.0390645
GO.0030182	0.167807	0.0459155
GO.0030198	0.16065	0.0466089
GO.0030206	0.224731	0.0476279
GO.0030215	0.226841	0.0488323
GO.0030234	0.232599	0.0370233
GO.0030237	0.235987	0.0446448
GO.0030239	0.209004	0.0439994
GO.0030246	0.136387	0.0465093
GO.0030261	0.22625	0.0352785
GO.0030276	0.257939	0.0434134
GO.0030286	0.210119	0.0414641
GO.0030295	0.224776	0.0425484
GO.0030297	0.243203	0.0423062
GO.0030307	0.253209	0.043701
GO.0030308	0.208362	0.0489321
GO.0030317	0.179286	0.0420637
GO.0030322	0.223358	0.0383711
GO.0030332	0.231871	0.0449672
GO.0030334	0.258096	0.0406381
GO.0030335	0.234846	0.0402333
GO.0030371	0.225336	0.0467046
GO.0030381	0.239359	0.0369466
GO.0030382	0.22627	0.0387656
GO.0030414	0.256095	0.0442871
GO.0030422	0.210096	0.0425605
GO.0030424	0.314766	0.0337093
GO.0030425	0.247496	0.0321175
GO.0030426	0.228625	0.0429457
GO.0030431	0.317147	0.0393239
GO.0030433	0.247343	0.0393685
GO.0030488	0.209924	0.0455405
GO.0030490	0.208829	0.0388123
GO.0030496	0.212633	0.0421861
GO.0030497	0.235574	0.0395751
GO.0030509	0.262228	0.0423744
GO.0030513	0.324951	0.0344854
GO.0030514	0.187774	0.0436056
GO.0030515	0.241962	0.0453933
GO.0030527	0.233994	0.0405882
GO.0030532	0.214517	0.0404208
GO.0030536	0.2235	0.0429796
GO.0030544	0.205686	0.038221
GO.0030576	0.267459	0.0407086
GO.0030589	0.189694	0.0468604
GO.0030594	0.216047	0.041925
GO.0030641	0.23915	0.0399594
GO.0030672	0.213268	0.0403119
GO.0030674	0.191886	0.0444208
GO.0030681	0.229674	0.0458072
GO.0030686	0.235702	0.0442523
GO.0030687	0.215469	0.0451064
GO.0030688	0.23175	0.0456723
GO.0030706	0.24168	0.0417394
GO.0030707	0.224394	0.0403043
GO.0030708	0.23128	0.0398229
GO.0030709	0.232164	0.0418284
GO.0030713	0.245616	0.0409901
GO.0030716	0.252063	0.0486496
GO.0030717	0.189968	0.0532578
GO.0030718	0.239024	0.0387352
GO.0030719	0.224596	0.0445492
GO.0030720	0.277836	0.0436251
GO.0030723	0.243223	0.0424165
GO.0030727	0.218628	0.0431577
GO.0030728	0.207466	0.0389722
GO.0030833	0.211764	0.0362495
GO.0030837	0.225133	0.0420701
GO.0030838	0.216845	0.0455901
GO.0030864	0.213647	0.0388047
GO.0030866	0.222694	0.0489388
GO.0030897	0.226487	0.0443816
GO.0030915	0.247315	0.0407804
GO.0030951	0.22727	0.0442548
GO.0030955	0.237991	0.0420415
GO.0030968	0.234564	0.0411518
GO.0030976	0.247178	0.0416797
GO.0030983	0.227386	0.0427191
GO.0030991	0.235039	0.0420954
GO.0030992	0.256904	0.0400798
GO.0031000	0.262768	0.0398594
GO.0031011	0.239958	0.0415506
GO.0031012	0.137985	0.0474674
GO.0031023	0.249506	0.046516
GO.0031032	0.204659	0.0442694
GO.0031047	0.240733	0.0363348
GO.0031048	0.258673	0.0394437
GO.0031054	0.232682	0.0421358
GO.0031072	0.218082	0.0462346
GO.0031080	0.250325	0.0425697
GO.0031110	0.209997	0.0426932
GO.0031116	0.24313	0.0411593
GO.0031122	0.250618	0.0555528
GO.0031145	0.261548	0.0380726
GO.0031146	0.191809	0.0457976
GO.0031167	0.219688	0.0413097
GO.0031175	0.271433	0.0413529
GO.0031201	0.16671	0.0399729
GO.0031204	0.236963	0.0478207
GO.0031234	0.231554	0.0414829
GO.0031252	0.200139	0.0421919
GO.0031262	0.232721	0.0478757
GO.0031267	0.209397	0.0479121
GO.0031290	0.211126	0.0439951
GO.0031297	0.268929	0.0407467
GO.0031340	0.234354	0.0414336
GO.0031369	0.243332	0.0420034
GO.0031370	0.238604	0.0442278
GO.0031386	0.211022	0.0448207
GO.0031398	0.211431	0.0423841
GO.0031410	0.235682	0.0423702
GO.0031418	0.20983	0.0374277
GO.0031430	0.216853	0.0385805
GO.0031440	0.194115	0.0504306
GO.0031452	0.218453	0.0436176
GO.0031453	0.254333	0.0406194
GO.0031461	0.234228	0.0431892
GO.0031462	0.212414	0.0443021
GO.0031463	0.339649	0.0348753
GO.0031490	0.194075	0.0446663
GO.0031491	0.217422	0.0411126
GO.0031507	0.273082	0.0425261
GO.0031508	0.226963	0.0387485
GO.0031509	0.226842	0.0388234
GO.0031514	0.260667	0.0433573
GO.0031519	0.233422	0.0476661
GO.0031523	0.240413	0.0487419
GO.0031573	0.263455	0.0439787
GO.0031593	0.232396	0.0436682
GO.0031594	0.179366	0.0415505
GO.0031616	0.249087	0.0439025
GO.0031623	0.221801	0.0412091
GO.0031624	0.194385	0.03911
GO.0031625	0.224125	0.0436836
GO.0031629	0.221544	0.0433875
GO.0031638	0.28029	0.0394028
GO.0031647	0.225956	0.0397558
GO.0031648	0.23765	0.045391
GO.0031683	0.224721	0.0458454
GO.0031901	0.219563	0.0443865
GO.0031902	0.177406	0.0498402
GO.0031941	0.237784	0.0428435
GO.0031965	0.230348	0.039946
GO.0031966	0.275793	0.0419002
GO.0031982	0.173448	0.0476288
GO.0032007	0.238675	0.0399016
GO.0032008	0.204153	0.0473153
GO.0032012	0.2099	0.0463517
GO.0032024	0.231467	0.0404505
GO.0032027	0.215696	0.0441929
GO.0032036	0.229867	0.0388719
GO.0032039	0.241262	0.0422341
GO.0032040	0.234232	0.0419859
GO.0032053	0.312941	0.0324406
GO.0032133	0.252193	0.0403852
GO.0032154	0.203498	0.0481764
GO.0032222	0.298135	0.0430075
GO.0032259	0.240853	0.0449618
GO.0032266	0.192474	0.0505639
GO.0032367	0.253899	0.040983
GO.0032418	0.234558	0.0397571
GO.0032435	0.253164	0.0414144
GO.0032436	0.162892	0.0440279
GO.0032450	0.23847	0.0426814
GO.0032456	0.203271	0.0433333
GO.0032465	0.24388	0.0391959
GO.0032482	0.166343	0.0474383
GO.0032483	0.229783	0.04018
GO.0032502	0.22583	0.0435409
GO.0032504	0.181223	0.0369819
GO.0032507	0.2365	0.047092
GO.0032508	0.201115	0.0482997
GO.0032509	0.219652	0.0421754
GO.0032543	0.148407	0.0469032
GO.0032580	0.236029	0.0487528
GO.0032588	0.221865	0.0498451
GO.0032589	0.247065	0.0444971
GO.0032590	0.247039	0.0477354
GO.0032783	0.257971	0.0415166
GO.0032790	0.22961	0.0435751
GO.0032794	0.229031	0.0419021
GO.0032797	0.237264	0.0428347
GO.0032837	0.255257	0.0433036
GO.0032868	0.218097	0.0418179
GO.0032869	0.217056	0.0416236
GO.0032877	0.285507	0.0416001
GO.0032880	0.236971	0.0418717
GO.0032922	0.215224	0.0453767
GO.0032924	0.238767	0.042355
GO.0032934	0.262273	0.040564
GO.0032956	0.224071	0.0393556
GO.0032958	0.217497	0.0367736
GO.0032968	0.213696	0.0376286
GO.0032977	0.259507	0.043845
GO.0032979	0.247548	0.04484
GO.0032981	0.26561	0.0341129
GO.0032991	0.179214	0.0442999
GO.0033014	0.224811	0.0412697
GO.0033176	0.208055	0.0405463
GO.0033177	0.231019	0.0442618
GO.0033179	0.224416	0.0434069
GO.0033180	0.219834	0.0438257
GO.0033181	0.222399	0.0466093
GO.0033204	0.229674	0.0458072
GO.0033209	0.241946	0.0401985
GO.0033227	0.18776	0.0510601
GO.0033314	0.283737	0.0448705
GO.0033353	0.267328	0.0486313
GO.0033363	0.201749	0.0433484
GO.0033499	0.225788	0.0429413
GO.0033500	0.262205	0.0456296
GO.0033539	0.256991	0.0428964
GO.0033540	0.236546	0.0465871
GO.0033588	0.250106	0.0427826
GO.0033615	0.223903	0.0446276
GO.0033617	0.217134	0.0406434
GO.0033627	0.200886	0.0440177
GO.0033696	0.233036	0.0400829
GO.0033962	0.276623	0.0433409
GO.0034045	0.215046	0.0432772
GO.0034058	0.209415	0.0405697
GO.0034080	0.235962	0.0410648
GO.0034198	0.201603	0.0476599
GO.0034220	0.244541	0.0291721
GO.0034314	0.19478	0.040577
GO.0034332	0.230661	0.0453035
GO.0034333	0.232734	0.0424577
GO.0034389	0.210371	0.0455527
GO.0034399	0.281758	0.0437613
GO.0034446	0.219022	0.0417661
GO.0034450	0.235879	0.041339
GO.0034451	0.239102	0.0424515
GO.0034454	0.226349	0.0486002
GO.0034472	0.229399	0.0445765
GO.0034497	0.211762	0.037049
GO.0034501	0.239468	0.0392894
GO.0034553	0.228698	0.0383473
GO.0034584	0.236218	0.0436132
GO.0034587	0.22307	0.044229
GO.0034599	0.198669	0.04783
GO.0034605	0.18788	0.045854
GO.0034614	0.20927	0.0420595
GO.0034625	0.223678	0.0434587
GO.0034626	0.223678	0.0434587
GO.0034703	0.211829	0.039352
GO.0034715	0.231913	0.0430751
GO.0034727	0.235519	0.0430788
GO.0034728	0.232744	0.0429228
GO.0034976	0.234646	0.0384668
GO.0035001	0.2381	0.0439268
GO.0035002	0.228938	0.0389343
GO.0035003	0.263315	0.0511088
GO.0035006	0.2113	0.0442517
GO.0035008	0.240164	0.0416848
GO.0035010	0.238515	0.0394217
GO.0035011	0.198245	0.0380224
GO.0035017	0.269597	0.0417294
GO.0035019	0.20431	0.0433215
GO.0035023	0.243238	0.0424589
GO.0035025	0.262491	0.0417644
GO.0035041	0.218887	0.0418327
GO.0035050	0.231362	0.0406038
GO.0035060	0.245762	0.0374954
GO.0035064	0.238667	0.0404237
GO.0035069	0.222564	0.0371877
GO.0035070	0.224539	0.0390993
GO.0035071	0.222824	0.0388613
GO.0035072	0.20276	0.0406056
GO.0035073	0.231777	0.0434637
GO.0035074	0.217196	0.041569
GO.0035075	0.218809	0.0451537
GO.0035076	0.228462	0.044252
GO.0035082	0.25151	0.0366256
GO.0035088	0.230358	0.0414878
GO.0035091	0.231167	0.0395523
GO.0035092	0.272061	0.0433746
GO.0035096	0.199924	0.0368889
GO.0035097	0.231322	0.0387855
GO.0035098	0.258564	0.038156
GO.0035099	0.206854	0.0432783
GO.0035102	0.241263	0.0402537
GO.0035147	0.216537	0.0398987
GO.0035149	0.203174	0.0456165
GO.0035151	0.213457	0.0425602
GO.0035152	0.230548	0.0438276
GO.0035158	0.231382	0.0424974
GO.0035159	0.211769	0.0452949
GO.0035160	0.23296	0.0403181
GO.0035167	0.207975	0.0489015
GO.0035169	0.240015	0.0407029
GO.0035170	0.23561	0.0421722
GO.0035171	0.240559	0.0428621
GO.0035176	0.234564	0.0449147
GO.0035183	0.24289	0.0424768
GO.0035186	0.248984	0.0441911
GO.0035194	0.202164	0.0408271
GO.0035195	0.198644	0.0370188
GO.0035197	0.248436	0.0381606
GO.0035202	0.223879	0.0421783
GO.0035204	0.23798	0.0394739
GO.0035206	0.185193	0.0413416
GO.0035207	0.247067	0.0396464
GO.0035208	0.218034	0.042427
GO.0035209	0.232797	0.0452908
GO.0035212	0.232486	0.0421856
GO.0035214	0.221746	0.0424353
GO.0035215	0.225144	0.0425789
GO.0035218	0.227964	0.0405181
GO.0035220	0.241296	0.0429725
GO.0035222	0.229411	0.0435076
GO.0035224	0.222971	0.044717
GO.0035225	0.22663	0.0423015
GO.0035230	0.233452	0.0388389
GO.0035234	0.2958	0.0419636
GO.0035241	0.233605	0.0426781
GO.0035249	0.220894	0.0405788
GO.0035250	0.230656	0.0432165
GO.0035262	0.253639	0.0413869
GO.0035264	0.235973	0.0420811
GO.0035267	0.218152	0.0446155
GO.0035269	0.221901	0.0445226
GO.0035277	0.211652	0.0419829
GO.0035289	0.227335	0.0431811
GO.0035290	0.23059	0.0407934
GO.0035293	0.176324	0.0483929
GO.0035308	0.292205	0.0372013
GO.0035309	0.238841	0.0420696
GO.0035317	0.187477	0.0415418
GO.0035323	0.282519	0.0466901
GO.0035324	0.23337	0.0389261
GO.0035329	0.208866	0.0440292
GO.0035331	0.169564	0.0379057
GO.0035332	0.235604	0.039696
GO.0035335	0.292762	0.0356749
GO.0035336	0.208448	0.0369728
GO.0035363	0.232489	0.0422736
GO.0035371	0.205126	0.0457584
GO.0035372	0.217933	0.0416715
GO.0035435	0.19699	0.035221
GO.0035542	0.224294	0.0442202
GO.0035556	0.201325	0.0467367
GO.0035567	0.224626	0.0439567
GO.0035591	0.277151	0.0439696
GO.0035615	0.236464	0.0433838
GO.0035721	0.202854	0.0399453
GO.0035725	0.268311	0.0489379
GO.0035859	0.218069	0.0436387
GO.0035861	0.241474	0.0441758
GO.0035869	0.251434	0.0381506
GO.0035883	0.242772	0.0433944
GO.0035999	0.267813	0.0380446
GO.0036002	0.229045	0.0444231
GO.0036011	0.266549	0.0384844
GO.0036064	0.310465	0.0379812
GO.0036098	0.199345	0.0473798
GO.0036099	0.224497	0.0438772
GO.0036122	0.241608	0.0391277
GO.0036126	0.215468	0.0388378
GO.0036157	0.227815	0.0393107
GO.0036158	0.259532	0.0366158
GO.0036211	0.240094	0.0515769
GO.0036297	0.227623	0.0415571
GO.0036335	0.207293	0.0365024
GO.0036376	0.257388	0.0427006
GO.0036402	0.21206	0.0460284
GO.0036444	0.221391	0.0451461
GO.0036464	0.244235	0.0425378
GO.0038004	0.243404	0.0409744
GO.0038023	0.205527	0.0404517
GO.0038024	0.209099	0.0487616
GO.0038066	0.22595	0.0411808
GO.0038187	0.238618	0.0427423
GO.0038202	0.238561	0.0413939
GO.0040001	0.177519	0.0386024
GO.0040003	0.281922	0.0444578
GO.0040008	0.233853	0.0440477
GO.0040011	0.157456	0.0401544
GO.0040014	0.230199	0.0432894
GO.0040015	0.211037	0.0435193
GO.0040018	0.231729	0.0430402
GO.0040034	0.224838	0.0421468
GO.0040037	0.301545	0.0373022
GO.0040040	0.206667	0.0426148
GO.0042023	0.253137	0.0397895
GO.0042026	0.191347	0.0387159
GO.0042043	0.282227	0.0352163
GO.0042048	0.205788	0.0417385
GO.0042051	0.269493	0.0443365
GO.0042052	0.193067	0.0405913
GO.0042054	0.272739	0.0443399
GO.0042059	0.303523	0.0428422
GO.0042060	0.299571	0.0430279
GO.0042065	0.235642	0.043772
GO.0042067	0.206546	0.0416152
GO.0042073	0.273252	0.0415673
GO.0042078	0.249593	0.0460257
GO.0042127	0.206269	0.0455056
GO.0042147	0.189018	0.0427924
GO.0042162	0.228141	0.0396634
GO.0042169	0.237865	0.0422806
GO.0042246	0.243282	0.0412914
GO.0042254	0.183077	0.0417295
GO.0042273	0.218132	0.044755
GO.0042274	0.230951	0.0432825
GO.0042277	0.223958	0.0421254
GO.0042331	0.237891	0.0392972
GO.0042332	0.271673	0.0404333
GO.0042335	0.229911	0.0465266
GO.0042381	0.203411	0.0447272
GO.0042383	0.238973	0.0423499
GO.0042391	0.210815	0.0442045
GO.0042393	0.205155	0.0537922
GO.0042407	0.243601	0.0405952
GO.0042417	0.213473	0.050112
GO.0042461	0.228471	0.0429695
GO.0042542	0.225156	0.0441924
GO.0042555	0.235078	0.0418804
GO.0042562	0.22878	0.0478503
GO.0042574	0.294677	0.0364599
GO.0042585	0.243613	0.0417497
GO.0042593	0.182237	0.0484922
GO.0042594	0.13979	0.0501655
GO.0042595	0.222927	0.0395685
GO.0042600	0.238448	0.0441342
GO.0042626	0.231742	0.0416339
GO.0042632	0.252318	0.0409998
GO.0042659	0.237005	0.0327107
GO.0042675	0.242484	0.0412257
GO.0042688	0.270752	0.0464927
GO.0042694	0.310154	0.050674
GO.0042719	0.208978	0.0409057
GO.0042734	0.248587	0.0450754
GO.0042742	0.190866	0.0447169
GO.0042744	0.24724	0.0389066
GO.0042745	0.23666	0.0416943
GO.0042749	0.218123	0.0408539
GO.0042752	0.213727	0.0388023
GO.0042761	0.228633	0.0423898
GO.0042765	0.239114	0.0348214
GO.0042775	0.277343	0.0427365
GO.0042776	0.226199	0.039417
GO.0042788	0.247081	0.0419285
GO.0042797	0.224369	0.0405644
GO.0042800	0.22356	0.0445945
GO.0042802	0.225845	0.0379491
GO.0042803	0.192503	0.0338649
GO.0042813	0.249065	0.0395538
GO.0042826	0.199817	0.0387641
GO.0042834	0.223533	0.0448033
GO.0042908	0.224707	0.0445122
GO.0042981	0.235774	0.0370581
GO.0042995	0.231239	0.0422521
GO.0043001	0.218913	0.0391698
GO.0043005	0.212454	0.0401884
GO.0043014	0.253541	0.0385169
GO.0043015	0.243219	0.0511305
GO.0043021	0.261933	0.0443442
GO.0043022	0.202174	0.0442586
GO.0043024	0.236644	0.042879
GO.0043025	0.249493	0.0417745
GO.0043035	0.213507	0.0415068
GO.0043039	0.226223	0.0442802
GO.0043052	0.20985	0.0379626
GO.0043065	0.21448	0.045351
GO.0043066	0.267932	0.0364345
GO.0043067	0.218484	0.0414727
GO.0043068	0.299978	0.0298446
GO.0043069	0.216759	0.0414882
GO.0043083	0.272631	0.0445275
GO.0043087	0.225289	0.0403526
GO.0043130	0.221525	0.0479431
GO.0043138	0.237679	0.0410758
GO.0043153	0.21376	0.0449041
GO.0043161	0.322479	0.0369353
GO.0043162	0.210272	0.0452646
GO.0043169	0.234666	0.0404744
GO.0043171	0.216603	0.0418256
GO.0043186	0.209967	0.0426113
GO.0043190	0.241396	0.0419713
GO.0043195	0.182275	0.0434715
GO.0043229	0.243609	0.0423777
GO.0043231	0.246298	0.0383117
GO.0043235	0.223267	0.0335025
GO.0043248	0.227372	0.0436222
GO.0043252	0.253102	0.0414663
GO.0043277	0.284818	0.0371942
GO.0043296	0.224952	0.0443304
GO.0043328	0.229913	0.0445419
GO.0043408	0.231739	0.044007
GO.0043409	0.243051	0.0465207
GO.0043410	0.237443	0.0429549
GO.0043484	0.261369	0.0416884
GO.0043491	0.246503	0.0458689
GO.0043495	0.238609	0.0427119
GO.0043524	0.239629	0.0409266
GO.0043539	0.224003	0.0426183
GO.0043547	0.232696	0.0407595
GO.0043565	0.2053	0.0437508
GO.0043596	0.22554	0.0496298
GO.0043652	0.235331	0.0419177
GO.0043679	0.249602	0.0453636
GO.0043687	0.217355	0.0444855
GO.0043695	0.242936	0.0437383
GO.0043697	0.213711	0.049817
GO.0043703	0.240714	0.0397584
GO.0044183	0.21463	0.0428969
GO.0044255	0.268648	0.0395604
GO.0044295	0.197411	0.0404577
GO.0044297	0.227237	0.0391384
GO.0044325	0.238394	0.0414032
GO.0044331	0.228449	0.0402217
GO.0044390	0.228145	0.0414085
GO.0044613	0.239191	0.0438403
GO.0044665	0.216831	0.0462184
GO.0044666	0.213811	0.0458737
GO.0044719	0.273046	0.0417002
GO.0044754	0.21448	0.0449177
GO.0044772	0.252152	0.0433298
GO.0044773	0.215059	0.0480249
GO.0044782	0.237512	0.0401111
GO.0044804	0.221309	0.0414801
GO.0044805	0.222192	0.0409061
GO.0044877	0.24818	0.0445678
GO.0045003	0.245369	0.0434097
GO.0045004	0.277173	0.0332763
GO.0045022	0.220894	0.0445556
GO.0045035	0.292922	0.0357387
GO.0045039	0.197577	0.039623
GO.0045047	0.23916	0.0522615
GO.0045087	0.197807	0.0380556
GO.0045088	0.240414	0.045817
GO.0045089	0.2128	0.0447542
GO.0045116	0.249571	0.0402987
GO.0045165	0.180986	0.0425651
GO.0045167	0.201286	0.0504946
GO.0045169	0.248136	0.0426104
GO.0045170	0.223539	0.0431648
GO.0045172	0.217431	0.0436478
GO.0045175	0.228852	0.0464858
GO.0045176	0.195991	0.0390665
GO.0045177	0.198443	0.0437356
GO.0045178	0.226946	0.0453584
GO.0045179	0.254272	0.0476172
GO.0045180	0.194614	0.0505399
GO.0045182	0.242223	0.0407094
GO.0045184	0.223551	0.0433225
GO.0045186	0.228041	0.0455367
GO.0045187	0.241645	0.0357257
GO.0045196	0.213121	0.0473134
GO.0045197	0.229191	0.0478215
GO.0045198	0.21193	0.0459676
GO.0045199	0.247467	0.0434293
GO.0045202	0.207423	0.0354653
GO.0045211	0.266771	0.0379975
GO.0045214	0.207508	0.0342966
GO.0045216	0.236232	0.0374
GO.0045261	0.240337	0.0358446
GO.0045292	0.217881	0.0467025
GO.0045296	0.19648	0.0423031
GO.0045313	0.219753	0.0407874
GO.0045314	0.219425	0.0440354
GO.0045324	0.239635	0.0439246
GO.0045332	0.197594	0.0525664
GO.0045333	0.259516	0.041458
GO.0045433	0.218279	0.0424633
GO.0045434	0.202553	0.0417771
GO.0045448	0.241953	0.0430598
[truncated: 581 more rows]

## Sheet: GO-TBLUP Males
Term	Accuracy	SE
GO.0000014	0.218972	0.0448878
GO.0000022	0.241538	0.043329
GO.0000027	0.246774	0.0456134
GO.0000028	0.235976	0.041733
GO.0000030	0.225798	0.0433686
GO.0000045	0.204252	0.0400065
GO.0000049	0.205152	0.0490485
GO.0000062	0.229243	0.0464059
GO.0000070	0.237842	0.0366151
GO.0000076	0.282352	0.0403152
GO.0000077	0.207971	0.0418826
GO.0000082	0.203975	0.0427845
GO.0000086	0.297126	0.0429276
GO.0000118	0.245714	0.0426448
GO.0000122	0.242275	0.0465217
GO.0000123	0.239065	0.0419533
GO.0000124	0.197078	0.0410352
GO.0000132	0.282502	0.0431219
GO.0000137	0.215888	0.0456762
GO.0000138	0.250615	0.0450025
GO.0000139	0.217682	0.0442846
GO.0000145	0.273269	0.044304
GO.0000146	0.22282	0.041263
GO.0000149	0.227291	0.0394147
GO.0000151	0.231853	0.0377363
GO.0000159	0.262317	0.0407532
GO.0000164	0.237596	0.0430302
GO.0000165	0.213604	0.0445109
GO.0000166	0.241125	0.0354415
GO.0000172	0.252649	0.0409845
GO.0000175	0.205753	0.0431805
GO.0000176	0.248968	0.0443849
GO.0000178	0.249113	0.0455226
GO.0000184	0.195973	0.0451685
GO.0000209	0.219456	0.0397193
GO.0000212	0.322038	0.0452206
GO.0000220	0.248707	0.0397677
GO.0000221	0.242099	0.0414232
GO.0000226	0.260817	0.0408288
GO.0000228	0.198563	0.0392179
GO.0000242	0.226821	0.0472188
GO.0000243	0.245545	0.0400268
GO.0000244	0.229482	0.0437558
GO.0000245	0.240124	0.0395403
GO.0000253	0.223647	0.0413043
GO.0000266	0.233832	0.0389796
GO.0000276	0.241299	0.0406597
GO.0000278	0.231093	0.0456229
GO.0000281	0.220224	0.0451972
GO.0000287	0.238295	0.0415754
GO.0000288	0.267424	0.0428071
GO.0000289	0.251667	0.040393
GO.0000302	0.219078	0.0404433
GO.0000307	0.238701	0.0440829
GO.0000338	0.233457	0.0410315
GO.0000339	0.223228	0.0443527
GO.0000340	0.22374	0.0441079
GO.0000346	0.241097	0.0417265
GO.0000381	0.223649	0.0512335
GO.0000387	0.221447	0.0425495
GO.0000395	0.235508	0.0423024
GO.0000398	0.154152	0.0542225
GO.0000407	0.208992	0.0404309
GO.0000413	0.274435	0.0358427
GO.0000421	0.245189	0.0430666
GO.0000422	0.194205	0.0379023
GO.0000439	0.237232	0.0383502
GO.0000447	0.197257	0.043087
GO.0000460	0.245841	0.0451151
GO.0000462	0.213892	0.0498935
GO.0000463	0.216781	0.0425084
GO.0000470	0.241991	0.0465391
GO.0000502	0.231646	0.046549
GO.0000712	0.265374	0.0430271
GO.0000723	0.21015	0.0407997
GO.0000724	0.189903	0.0463015
GO.0000727	0.25475	0.0409953
GO.0000774	0.314766	0.0416236
GO.0000775	0.244966	0.0356859
GO.0000776	0.282404	0.0492339
GO.0000779	0.223961	0.0423994
GO.0000781	0.249331	0.0389625
GO.0000785	0.2829	0.0457709
GO.0000786	0.224224	0.0427919
GO.0000791	0.220669	0.0433788
GO.0000792	0.306643	0.0404265
GO.0000793	0.26235	0.0428785
GO.0000794	0.266109	0.0492936
GO.0000796	0.271837	0.0438389
GO.0000813	0.227094	0.044318
GO.0000815	0.224352	0.0425272
GO.0000900	0.257269	0.0426451
GO.0000902	0.21374	0.0408597
GO.0000915	0.249124	0.0454775
GO.0000916	0.291649	0.0416382
GO.0000922	0.270774	0.0480903
GO.0000923	0.244668	0.0489774
GO.0000930	0.236984	0.049038
GO.0000931	0.218603	0.0449436
GO.0000932	0.22821	0.039403
GO.0000940	0.239557	0.0414803
GO.0000956	0.220565	0.0397155
GO.0000974	0.231236	0.0500721
GO.0000976	0.197748	0.0455243
GO.0000977	0.169771	0.0441983
GO.0000978	0.280705	0.0384064
GO.0000981	0.237261	0.0405467
GO.0000987	0.233267	0.0422603
GO.0000993	0.177396	0.045296
GO.0001046	0.252012	0.0422288
GO.0001054	0.249084	0.042077
GO.0001055	0.215827	0.045026
GO.0001056	0.258	0.0381225
GO.0001111	0.244475	0.0400622
GO.0001113	0.242642	0.0403777
GO.0001178	0.20383	0.0477488
GO.0001222	0.239568	0.0398789
GO.0001223	0.260033	0.0424138
GO.0001227	0.226047	0.0415825
GO.0001228	0.16435	0.0477573
GO.0001405	0.233658	0.0386024
GO.0001510	0.246976	0.0421852
GO.0001522	0.226814	0.0412539
GO.0001530	0.254269	0.0423244
GO.0001558	0.215027	0.0442257
GO.0001578	0.23544	0.0376253
GO.0001653	0.244094	0.0350706
GO.0001654	0.260751	0.0415109
GO.0001664	0.155072	0.0461346
GO.0001666	0.250637	0.0361946
GO.0001671	0.251775	0.0433515
GO.0001673	0.239209	0.0450067
GO.0001676	0.300246	0.032452
GO.0001682	0.230191	0.0420134
GO.0001700	0.203273	0.050265
GO.0001708	0.267086	0.0401194
GO.0001709	0.245163	0.0424824
GO.0001710	0.221712	0.0411151
GO.0001725	0.252787	0.0394658
GO.0001726	0.229224	0.041391
GO.0001736	0.194792	0.0424872
GO.0001737	0.223581	0.0399184
GO.0001738	0.237633	0.049732
GO.0001742	0.226143	0.0413488
GO.0001745	0.228971	0.0409131
GO.0001746	0.23295	0.0413599
GO.0001751	0.248702	0.0410146
GO.0001752	0.195892	0.0434343
GO.0001764	0.260316	0.0399121
GO.0001784	0.30476	0.043984
GO.0001786	0.259891	0.0420635
GO.0001881	0.229032	0.0410308
GO.0001932	0.219789	0.042027
GO.0001933	0.239572	0.0403081
GO.0001934	0.248849	0.0405868
GO.0002009	0.255852	0.0450739
GO.0002027	0.226426	0.0414246
GO.0002028	0.242835	0.0431477
GO.0002039	0.232842	0.04094
GO.0002052	0.23065	0.0407813
GO.0002092	0.244341	0.0438534
GO.0002098	0.250945	0.0488978
GO.0002118	0.249108	0.0438523
GO.0002121	0.264983	0.0337786
GO.0002161	0.230627	0.0424584
GO.0002164	0.227502	0.0429748
GO.0002165	0.245724	0.0430639
GO.0002168	0.220009	0.0471346
GO.0002181	0.275864	0.0404565
GO.0002213	0.252003	0.0386315
GO.0002225	0.245054	0.038164
GO.0002230	0.233193	0.0398363
GO.0002347	0.24216	0.0422778
GO.0002385	0.234584	0.0429606
GO.0002785	0.239561	0.0403344
GO.0002804	0.239341	0.0411555
GO.0002807	0.253294	0.0385413
GO.0002814	0.21625	0.0441172
GO.0003007	0.214313	0.038877
GO.0003012	0.264809	0.0356904
GO.0003014	0.243866	0.0407634
GO.0003015	0.25377	0.0354271
GO.0003333	0.286518	0.0398834
GO.0003341	0.217676	0.0382215
GO.0003382	0.243233	0.0444381
GO.0003383	0.215376	0.0422773
GO.0003384	0.226416	0.0433481
GO.0003674	0.262582	0.0367274
GO.0003676	0.170877	0.0410554
GO.0003677	0.241988	0.0393767
GO.0003678	0.204261	0.0442297
GO.0003682	0.206858	0.0485812
GO.0003684	0.228777	0.0438162
GO.0003688	0.276691	0.0423742
GO.0003689	0.237351	0.0459857
GO.0003690	0.297965	0.0401578
GO.0003697	0.202312	0.0509165
GO.0003700	0.192469	0.0430863
GO.0003712	0.223664	0.0473898
GO.0003713	0.184932	0.0484046
GO.0003714	0.242212	0.0359913
GO.0003723	0.172699	0.0437582
GO.0003724	0.209106	0.0496113
GO.0003725	0.201855	0.0418458
GO.0003727	0.250536	0.0386119
GO.0003729	0.234767	0.038817
GO.0003730	0.230027	0.0438762
GO.0003735	0.188659	0.0461846
GO.0003743	0.183679	0.0425133
GO.0003746	0.247398	0.0419174
GO.0003755	0.242307	0.0352598
GO.0003756	0.241691	0.0388388
GO.0003774	0.226118	0.0394308
GO.0003777	0.233018	0.0393104
GO.0003779	0.208561	0.0390658
GO.0003796	0.264127	0.034082
GO.0003824	0.215072	0.0301016
GO.0003887	0.23631	0.0438926
GO.0003899	0.227933	0.0448779
GO.0003924	0.140403	0.0538511
GO.0003954	0.250949	0.0387135
GO.0003993	0.247904	0.0450442
GO.0003995	0.235919	0.0403363
GO.0003997	0.251691	0.0443648
GO.0003998	0.234131	0.0382472
GO.0004000	0.297619	0.0343103
GO.0004016	0.183209	0.0412081
GO.0004022	0.225685	0.0433135
GO.0004029	0.232025	0.0421325
GO.0004032	0.232254	0.041627
GO.0004034	0.244829	0.0422297
GO.0004035	0.24596	0.0408725
GO.0004046	0.26218	0.0393039
GO.0004059	0.264744	0.0399608
GO.0004067	0.264049	0.0387157
GO.0004089	0.287526	0.0370758
GO.0004099	0.270473	0.0422897
GO.0004114	0.263395	0.0393701
GO.0004143	0.236436	0.040167
GO.0004144	0.298409	0.0439898
GO.0004169	0.224871	0.0433538
GO.0004175	0.233114	0.0437541
GO.0004176	0.247127	0.0423033
GO.0004181	0.253844	0.0451134
GO.0004185	0.244097	0.0368133
GO.0004190	0.20813	0.0439933
GO.0004197	0.271386	0.0333022
GO.0004222	0.243131	0.0372114
GO.0004252	0.0760686	0.0499976
GO.0004298	0.234658	0.046239
GO.0004303	0.204652	0.0420254
GO.0004322	0.248965	0.0399288
GO.0004364	0.260053	0.0380632
GO.0004370	0.216588	0.0401152
GO.0004383	0.244623	0.0389614
GO.0004386	0.154939	0.0509256
GO.0004402	0.251821	0.042572
GO.0004407	0.279601	0.0424602
GO.0004467	0.300048	0.0340222
GO.0004497	0.21096	0.0408547
GO.0004518	0.218213	0.0476956
GO.0004519	0.230866	0.042231
GO.0004520	0.233576	0.0436173
GO.0004521	0.210149	0.0421103
GO.0004553	0.255253	0.0410863
GO.0004559	0.207197	0.0369579
GO.0004568	0.249059	0.0396281
GO.0004571	0.246563	0.0412853
GO.0004596	0.238287	0.043201
GO.0004601	0.300263	0.0425432
GO.0004602	0.273174	0.0406258
GO.0004620	0.266482	0.0366545
GO.0004622	0.221115	0.0444922
GO.0004623	0.232218	0.0384489
GO.0004653	0.230915	0.0470979
GO.0004656	0.230174	0.0382226
GO.0004659	0.230655	0.042158
GO.0004672	0.228649	0.042324
GO.0004674	0.255899	0.0463701
GO.0004675	0.243815	0.0409999
GO.0004683	0.25226	0.0426602
GO.0004693	0.226599	0.0423888
GO.0004707	0.234132	0.0427073
GO.0004709	0.231215	0.0453208
GO.0004712	0.280337	0.0418438
GO.0004713	0.272436	0.036982
GO.0004714	0.225067	0.0398349
GO.0004715	0.29545	0.0391503
GO.0004721	0.270936	0.040265
GO.0004722	0.229418	0.0398354
GO.0004725	0.348898	0.0328255
GO.0004726	0.240858	0.0403675
GO.0004743	0.248889	0.0422724
GO.0004745	0.266469	0.0403381
GO.0004767	0.25339	0.0431014
GO.0004768	0.231001	0.0452346
GO.0004784	0.261787	0.0423832
GO.0004806	0.196765	0.0393438
GO.0004812	0.194408	0.0435258
GO.0004842	0.212808	0.0387284
GO.0004843	0.235053	0.0447943
GO.0004860	0.283645	0.0464475
GO.0004864	0.250549	0.040788
GO.0004865	0.268761	0.0415856
GO.0004866	0.238545	0.041316
GO.0004867	0.202936	0.0397329
GO.0004869	0.233952	0.0400803
GO.0004879	0.221778	0.0414874
GO.0004888	0.216959	0.03509
GO.0004930	0.172021	0.042234
GO.0004948	0.227222	0.0394173
GO.0004970	0.24086	0.0406954
GO.0004983	0.222132	0.039095
GO.0004984	0.250846	0.0361965
GO.0004989	0.227583	0.0383265
GO.0004993	0.212453	0.0414217
GO.0005001	0.289678	0.0377997
GO.0005044	0.204853	0.0436775
GO.0005085	0.273693	0.0495414
GO.0005092	0.247568	0.0462591
GO.0005096	0.24758	0.0350886
GO.0005102	0.241477	0.0419105
GO.0005104	0.272238	0.0463445
GO.0005109	0.227303	0.0435885
GO.0005112	0.271018	0.0421509
GO.0005121	0.250711	0.0369661
GO.0005125	0.260256	0.0413619
GO.0005154	0.28016	0.0419354
GO.0005158	0.226762	0.0467888
GO.0005178	0.255841	0.0455432
GO.0005179	0.156276	0.0421192
GO.0005184	0.233333	0.0412551
GO.0005198	0.181458	0.0398046
GO.0005200	0.26232	0.0391906
GO.0005201	0.214277	0.0403792
GO.0005214	0.219554	0.0504388
GO.0005216	0.256782	0.0313399
GO.0005229	0.247597	0.0399184
GO.0005230	0.236252	0.0296053
GO.0005231	0.240856	0.0412146
GO.0005243	0.250925	0.0425976
GO.0005245	0.235835	0.0393708
GO.0005246	0.244699	0.03941
GO.0005249	0.241669	0.0423111
GO.0005254	0.259593	0.0329486
GO.0005261	0.211414	0.0383644
GO.0005262	0.228513	0.0375968
GO.0005267	0.224264	0.0412711
GO.0005272	0.274747	0.0402551
GO.0005313	0.235483	0.0469683
GO.0005315	0.269201	0.0401433
GO.0005319	0.290465	0.0362471
GO.0005326	0.270122	0.043886
GO.0005328	0.244358	0.0466488
GO.0005337	0.235336	0.0417311
GO.0005355	0.260051	0.0409492
GO.0005375	0.253206	0.0412465
GO.0005385	0.287521	0.0357925
GO.0005416	0.283724	0.0387441
GO.0005432	0.226399	0.0416581
GO.0005484	0.209144	0.0379013
GO.0005504	0.243901	0.0442
GO.0005506	0.169898	0.0402208
GO.0005507	0.241224	0.0448706
GO.0005509	0.170182	0.0394405
GO.0005515	0.256638	0.0360668
GO.0005516	0.219181	0.0436452
GO.0005518	0.229079	0.0386324
GO.0005524	0.238599	0.0399631
GO.0005525	0.162678	0.0489845
GO.0005534	0.231378	0.0428002
GO.0005536	0.247092	0.0429656
GO.0005543	0.211005	0.0473065
GO.0005544	0.255658	0.035503
GO.0005546	0.289976	0.0407899
GO.0005548	0.255752	0.0424413
GO.0005549	0.200814	0.0426896
GO.0005575	0.249598	0.0340492
GO.0005576	0.283571	0.0435174
GO.0005604	0.193519	0.0469525
GO.0005615	0.209473	0.0383955
GO.0005634	0.257451	0.0380978
GO.0005635	0.215623	0.0477389
GO.0005637	0.248156	0.0411214
GO.0005643	0.250864	0.043182
GO.0005652	0.272317	0.0472296
GO.0005654	0.213935	0.0468076
GO.0005663	0.262083	0.0463041
GO.0005665	0.201172	0.0496231
GO.0005666	0.233477	0.0416273
GO.0005667	0.21742	0.0376591
GO.0005669	0.202115	0.0396137
GO.0005675	0.255542	0.0390625
GO.0005680	0.283317	0.0394407
GO.0005681	0.200836	0.048448
GO.0005682	0.211856	0.041184
GO.0005684	0.245742	0.038592
GO.0005685	0.234417	0.0443532
GO.0005686	0.246646	0.0376628
GO.0005687	0.237054	0.0421781
GO.0005688	0.236901	0.0395759
GO.0005689	0.245326	0.043069
GO.0005694	0.224476	0.0373104
GO.0005700	0.252735	0.0509096
GO.0005701	0.240929	0.0409373
GO.0005703	0.173549	0.0417406
GO.0005704	0.22191	0.0406341
GO.0005705	0.207645	0.0400476
GO.0005721	0.290287	0.0385502
GO.0005730	0.123103	0.0467986
GO.0005736	0.257829	0.0398
GO.0005737	0.271337	0.0414355
GO.0005739	0.249028	0.0398295
GO.0005740	0.340611	0.0356267
GO.0005741	0.292604	0.0351674
GO.0005742	0.242307	0.0417291
GO.0005743	0.186444	0.0434582
GO.0005744	0.232886	0.0416364
GO.0005747	0.262738	0.0361655
GO.0005749	0.268268	0.040608
GO.0005750	0.249256	0.0390763
GO.0005751	0.240256	0.0405506
GO.0005753	0.240974	0.0377586
GO.0005758	0.212882	0.0490403
GO.0005759	0.317148	0.0327551
GO.0005761	0.241514	0.040697
GO.0005762	0.180935	0.0490321
GO.0005763	0.200921	0.0420003
GO.0005764	0.260879	0.0464926
GO.0005765	0.231759	0.0422581
GO.0005768	0.182612	0.039037
GO.0005769	0.19278	0.0424263
GO.0005770	0.241366	0.0438481
GO.0005771	0.219438	0.0415067
GO.0005774	0.236834	0.0384483
GO.0005776	0.205792	0.0393837
GO.0005777	0.301008	0.0365643
GO.0005778	0.237675	0.040949
GO.0005783	0.232427	0.0352308
GO.0005786	0.22748	0.0462289
GO.0005788	0.250253	0.03816
GO.0005789	0.24494	0.0470363
GO.0005793	0.213177	0.0415537
GO.0005794	0.166564	0.0504694
GO.0005795	0.243243	0.0425097
GO.0005797	0.231023	0.0457277
GO.0005801	0.203739	0.0457763
GO.0005802	0.179875	0.0384207
GO.0005811	0.198502	0.0411201
GO.0005813	0.283499	0.0480565
GO.0005814	0.260409	0.0357292
GO.0005815	0.241046	0.0492547
GO.0005818	0.237634	0.0421764
GO.0005819	0.217342	0.0449571
GO.0005828	0.289389	0.0387377
GO.0005829	0.276611	0.0377383
GO.0005834	0.190178	0.047489
GO.0005838	0.216211	0.044664
GO.0005839	0.250175	0.0449559
GO.0005840	0.195297	0.0438086
GO.0005844	0.262004	0.038007
GO.0005852	0.236124	0.0398909
GO.0005854	0.240159	0.0393629
GO.0005856	0.212647	0.0421713
GO.0005863	0.237379	0.0421234
GO.0005865	0.24914	0.0428922
GO.0005868	0.285624	0.0404753
GO.0005869	0.255808	0.0420128
GO.0005871	0.23808	0.0424854
GO.0005874	0.21287	0.0373784
GO.0005875	0.249611	0.0406435
GO.0005876	0.238825	0.0419857
GO.0005879	0.250895	0.0400699
GO.0005881	0.216748	0.0421241
GO.0005884	0.244429	0.0370142
GO.0005885	0.219705	0.0407907
GO.0005886	0.35817	0.0346372
GO.0005890	0.260291	0.0439257
GO.0005891	0.235835	0.0393708
GO.0005892	0.223171	0.0408482
GO.0005902	0.252135	0.0405596
GO.0005903	0.256543	0.0432
GO.0005911	0.251729	0.0401793
GO.0005912	0.232026	0.0404314
GO.0005915	0.248746	0.0400551
GO.0005918	0.245529	0.0409402
GO.0005919	0.257878	0.0437192
GO.0005920	0.216321	0.0423178
GO.0005921	0.250925	0.0425976
GO.0005925	0.22909	0.0446356
GO.0005927	0.227745	0.043365
GO.0005929	0.246956	0.038277
GO.0005930	0.213756	0.0377396
GO.0005938	0.303926	0.0501616
GO.0005942	0.24386	0.0444027
GO.0005952	0.237975	0.0402597
GO.0005975	0.293979	0.0299053
GO.0005977	0.228297	0.0436885
GO.0005978	0.235488	0.0409192
GO.0006000	0.242774	0.042873
GO.0006006	0.253326	0.0358939
GO.0006013	0.204627	0.037606
GO.0006020	0.2534	0.0459345
GO.0006024	0.222443	0.0476429
GO.0006032	0.320858	0.0323084
GO.0006044	0.222585	0.0445523
GO.0006066	0.237763	0.0414647
GO.0006072	0.249289	0.0411105
GO.0006085	0.252914	0.0435868
GO.0006090	0.240185	0.0459746
GO.0006094	0.235749	0.0430326
GO.0006096	0.272548	0.0367311
GO.0006098	0.267772	0.0394179
GO.0006099	0.255438	0.0380694
GO.0006102	0.256144	0.0459085
GO.0006108	0.263318	0.0420502
GO.0006117	0.231766	0.0411888
GO.0006120	0.289698	0.0335055
GO.0006121	0.265666	0.0364924
GO.0006122	0.263318	0.0407235
GO.0006123	0.248211	0.0403117
GO.0006139	0.201213	0.0452306
GO.0006144	0.235915	0.0424813
GO.0006154	0.308237	0.0333455
GO.0006164	0.293388	0.0407727
GO.0006166	0.242691	0.0412189
GO.0006171	0.198538	0.0408093
GO.0006182	0.244623	0.0389614
GO.0006189	0.258109	0.0416155
GO.0006207	0.23342	0.042444
GO.0006260	0.260343	0.0454054
GO.0006261	0.29461	0.0450681
GO.0006265	0.242798	0.0367207
GO.0006268	0.237991	0.0398753
GO.0006270	0.277527	0.0449301
GO.0006272	0.264296	0.0477746
GO.0006275	0.240849	0.0445755
GO.0006281	0.260032	0.043422
GO.0006284	0.252664	0.0466465
GO.0006289	0.225323	0.0422431
GO.0006298	0.257379	0.0452776
GO.0006302	0.23983	0.0479256
GO.0006303	0.247167	0.0418322
GO.0006309	0.195328	0.0411789
GO.0006310	0.239316	0.0406207
GO.0006325	0.266603	0.0436077
GO.0006334	0.279004	0.0405687
GO.0006335	0.233313	0.0414748
GO.0006338	0.203575	0.0462403
GO.0006351	0.211516	0.0435757
GO.0006352	0.230525	0.035783
GO.0006355	0.182106	0.0394648
GO.0006357	0.212617	0.0423582
GO.0006360	0.281538	0.0426339
GO.0006364	0.245699	0.0377296
GO.0006366	0.19126	0.0472536
GO.0006367	0.212387	0.0371449
GO.0006368	0.199039	0.0406132
GO.0006376	0.24447	0.0383229
GO.0006378	0.24255	0.0439444
GO.0006383	0.227928	0.0404934
GO.0006384	0.24761	0.0419872
GO.0006388	0.226505	0.0419356
GO.0006396	0.126412	0.049837
GO.0006397	0.240474	0.0436879
GO.0006398	0.230176	0.0429326
GO.0006400	0.233131	0.0445711
GO.0006402	0.231418	0.0383108
GO.0006405	0.19947	0.0443636
GO.0006406	0.267436	0.0432924
GO.0006412	0.17695	0.0441205
GO.0006413	0.200584	0.0396749
GO.0006414	0.248482	0.0401793
GO.0006415	0.250482	0.040997
GO.0006417	0.231649	0.0412659
GO.0006418	0.192407	0.0405082
GO.0006446	0.218666	0.043153
GO.0006457	0.222338	0.0340045
GO.0006465	0.236897	0.0442582
GO.0006468	0.237308	0.0424291
GO.0006470	0.296192	0.0335879
GO.0006479	0.227947	0.0421371
GO.0006486	0.195745	0.046447
GO.0006487	0.302006	0.0467433
GO.0006488	0.254918	0.0480149
GO.0006491	0.25507	0.0362258
GO.0006493	0.217847	0.0458452
GO.0006506	0.274453	0.0416408
GO.0006508	0.179691	0.0400843
GO.0006509	0.237891	0.0392324
GO.0006511	0.264221	0.0438303
GO.0006513	0.25847	0.0430978
GO.0006517	0.24747	0.0377517
GO.0006520	0.241037	0.029398
GO.0006552	0.250394	0.0411012
GO.0006559	0.236075	0.0408592
GO.0006574	0.22198	0.044787
GO.0006605	0.246635	0.0441201
GO.0006606	0.236312	0.0461435
GO.0006607	0.228419	0.0448984
GO.0006611	0.255374	0.0410394
GO.0006612	0.208817	0.0391466
GO.0006614	0.22236	0.0431351
GO.0006616	0.28173	0.0450655
GO.0006623	0.229068	0.0457884
GO.0006626	0.243097	0.0410214
GO.0006627	0.238697	0.0420957
GO.0006629	0.160756	0.0413728
GO.0006631	0.270238	0.0417038
GO.0006633	0.307616	0.0337966
GO.0006635	0.252733	0.0420145
GO.0006636	0.231001	0.0452346
GO.0006637	0.270744	0.0410641
GO.0006641	0.223396	0.0417013
GO.0006642	0.219045	0.0427142
GO.0006644	0.238655	0.0374678
GO.0006646	0.234392	0.0415476
GO.0006665	0.219256	0.0421547
GO.0006688	0.224175	0.0419109
GO.0006697	0.197975	0.0423962
GO.0006719	0.241531	0.0397462
GO.0006726	0.233838	0.0400592
GO.0006727	0.210056	0.0424044
GO.0006729	0.225727	0.0393154
GO.0006730	0.279056	0.039719
GO.0006744	0.239932	0.0408794
GO.0006749	0.246484	0.034653
GO.0006751	0.244621	0.0448356
GO.0006783	0.229304	0.0398068
GO.0006801	0.241762	0.0437992
GO.0006805	0.263187	0.0397127
GO.0006807	0.203353	0.0397422
GO.0006811	0.251629	0.0325308
GO.0006812	0.260821	0.0340667
GO.0006813	0.253952	0.0445762
GO.0006814	0.306126	0.0385713
GO.0006816	0.206292	0.0387883
GO.0006817	0.243829	0.0433204
GO.0006820	0.20597	0.0439568
GO.0006821	0.266921	0.0371599
GO.0006826	0.2468	0.0419237
GO.0006829	0.233902	0.0404312
GO.0006836	0.266177	0.0469105
GO.0006839	0.221345	0.0424413
GO.0006851	0.221124	0.0452128
GO.0006865	0.246066	0.039869
GO.0006869	0.231521	0.0358839
GO.0006874	0.236564	0.0372475
GO.0006878	0.240644	0.0429516
GO.0006879	0.270837	0.0454232
GO.0006882	0.256616	0.0395399
GO.0006883	0.251716	0.0425382
GO.0006884	0.233754	0.0437482
GO.0006886	0.19575	0.04586
GO.0006887	0.223847	0.0422104
GO.0006888	0.151941	0.0466941
GO.0006890	0.214023	0.0374234
GO.0006891	0.204171	0.0484769
GO.0006893	0.24871	0.0423391
GO.0006896	0.22208	0.0398199
GO.0006897	0.178578	0.035343
GO.0006898	0.278483	0.0404106
GO.0006904	0.247744	0.0402809
GO.0006906	0.220313	0.0418368
GO.0006909	0.209481	0.0426201
GO.0006911	0.252311	0.042554
GO.0006913	0.225086	0.0444516
GO.0006914	0.203113	0.041501
GO.0006915	0.262635	0.0380479
GO.0006936	0.276543	0.0409298
GO.0006937	0.288498	0.0389798
GO.0006952	0.217433	0.0377831
GO.0006955	0.244028	0.0366497
GO.0006959	0.232557	0.0439732
GO.0006963	0.225725	0.0406045
GO.0006964	0.237333	0.0379651
GO.0006974	0.259395	0.0459085
GO.0006979	0.203302	0.0397435
GO.0006997	0.231393	0.0425608
GO.0006998	0.277329	0.0457194
GO.0006999	0.240393	0.0423535
GO.0007005	0.218515	0.0420974
GO.0007007	0.254234	0.0414447
GO.0007009	0.235791	0.0433023
GO.0007010	0.2475	0.037447
GO.0007015	0.254169	0.034317
GO.0007017	0.226279	0.0423093
GO.0007018	0.244893	0.037629
GO.0007019	0.254281	0.0435477
GO.0007020	0.243444	0.0471445
GO.0007021	0.211818	0.0432461
GO.0007023	0.217295	0.0412607
GO.0007026	0.246425	0.0408882
GO.0007029	0.290599	0.0439074
GO.0007030	0.251913	0.0416253
GO.0007031	0.22596	0.0418466
GO.0007032	0.279349	0.0454559
GO.0007034	0.225502	0.0416483
GO.0007035	0.260681	0.0397295
GO.0007040	0.290643	0.0398834
GO.0007041	0.213322	0.0443718
GO.0007051	0.229315	0.0489105
GO.0007052	0.218322	0.0470505
GO.0007056	0.257467	0.0422018
GO.0007059	0.230237	0.0424521
GO.0007060	0.269096	0.0404998
GO.0007062	0.266391	0.0420099
GO.0007064	0.251766	0.0407405
GO.0007065	0.264257	0.0425567
GO.0007076	0.256435	0.0422551
GO.0007080	0.220894	0.0456098
GO.0007088	0.210892	0.0474838
GO.0007091	0.289872	0.0419937
GO.0007094	0.279613	0.0388423
GO.0007095	0.235242	0.0414497
GO.0007096	0.264027	0.0457865
GO.0007097	0.268622	0.0453277
GO.0007098	0.267656	0.0416733
GO.0007099	0.323658	0.0382174
GO.0007100	0.238423	0.041612
GO.0007110	0.305632	0.0458982
GO.0007111	0.301468	0.0458528
GO.0007112	0.229404	0.0480788
GO.0007113	0.225505	0.0412946
GO.0007131	0.201121	0.045438
GO.0007140	0.28767	0.0438424
GO.0007141	0.251979	0.0429656
GO.0007143	0.239026	0.0468311
GO.0007154	0.280299	0.0444898
GO.0007155	0.178979	0.0381109
GO.0007156	0.204786	0.0380384
GO.0007157	0.193386	0.0375188
GO.0007158	0.26147	0.0396924
GO.0007160	0.25305	0.0431418
GO.0007163	0.292018	0.0386115
GO.0007165	0.242635	0.040349
GO.0007166	0.207114	0.0458811
GO.0007168	0.235478	0.0397417
GO.0007169	0.232094	0.0403535
GO.0007173	0.239405	0.0370211
GO.0007178	0.243815	0.0409999
GO.0007186	0.11845	0.0449838
GO.0007187	0.212453	0.0414217
GO.0007188	0.195999	0.0415802
GO.0007189	0.163203	0.0407428
GO.0007193	0.214231	0.0455197
GO.0007200	0.2421	0.0418116
GO.0007204	0.220026	0.0408625
GO.0007205	0.237146	0.0428616
GO.0007210	0.245791	0.039064
GO.0007218	0.216726	0.0353674
GO.0007219	0.248249	0.0436579
GO.0007220	0.222276	0.0386907
GO.0007224	0.221738	0.0452838
GO.0007229	0.286455	0.0443991
GO.0007254	0.241465	0.0416866
GO.0007264	0.250952	0.0432697
GO.0007265	0.302903	0.0367592
GO.0007266	0.210934	0.0431345
GO.0007268	0.190646	0.0378096
GO.0007269	0.206265	0.0367862
GO.0007271	0.248459	0.036773
GO.0007274	0.134541	0.0360037
GO.0007276	0.22102	0.0447275
GO.0007277	0.241827	0.0438204
GO.0007279	0.23765	0.0411889
GO.0007280	0.246485	0.0412346
GO.0007281	0.270468	0.037808
GO.0007282	0.231354	0.0455124
GO.0007283	0.202669	0.0458801
GO.0007286	0.307306	0.042687
GO.0007288	0.270619	0.0380584
GO.0007291	0.220329	0.0417014
GO.0007293	0.196135	0.0409858
GO.0007294	0.266338	0.0433243
GO.0007295	0.210588	0.0453864
GO.0007297	0.224189	0.0366202
GO.0007298	0.219647	0.0417344
GO.0007299	0.238157	0.043557
GO.0007300	0.266151	0.0384527
GO.0007301	0.309062	0.0481233
GO.0007303	0.25618	0.0399121
GO.0007304	0.204954	0.0426726
GO.0007307	0.221061	0.0455826
GO.0007309	0.226296	0.0390432
GO.0007310	0.263243	0.0428354
GO.0007312	0.24765	0.0431062
GO.0007314	0.223397	0.0393618
GO.0007315	0.226937	0.0437313
GO.0007317	0.211516	0.0399219
GO.0007318	0.227019	0.0407638
GO.0007319	0.242485	0.0406933
GO.0007343	0.219704	0.0451218
GO.0007346	0.315007	0.0407341
GO.0007348	0.208433	0.0425556
GO.0007349	0.235888	0.0384751
GO.0007350	0.231137	0.041273
GO.0007362	0.235942	0.0402735
GO.0007366	0.243861	0.0425455
GO.0007367	0.249062	0.0376731
GO.0007368	0.223719	0.0447864
GO.0007369	0.279199	0.0435256
GO.0007370	0.216608	0.0492142
GO.0007377	0.215522	0.0424455
GO.0007379	0.269336	0.042373
GO.0007380	0.228263	0.039887
GO.0007389	0.203956	0.0446169
GO.0007390	0.234803	0.0449877
GO.0007391	0.208688	0.0406563
GO.0007394	0.237323	0.0436798
GO.0007395	0.231465	0.0413527
GO.0007398	0.230627	0.0456913
GO.0007399	0.290452	0.0418931
GO.0007400	0.208928	0.0354206
GO.0007405	0.24561	0.0491886
GO.0007406	0.236815	0.0452255
GO.0007409	0.224272	0.0405383
GO.0007411	0.227075	0.0372245
GO.0007412	0.219793	0.0400088
GO.0007413	0.196832	0.0397103
GO.0007415	0.248723	0.0412873
GO.0007416	0.18739	0.0437603
GO.0007417	0.254413	0.04244
GO.0007418	0.245238	0.0387612
GO.0007419	0.221256	0.0457527
GO.0007420	0.248714	0.0419298
GO.0007422	0.254571	0.0394779
GO.0007423	0.319092	0.0321581
GO.0007424	0.242246	0.0419089
GO.0007426	0.262429	0.041619
GO.0007427	0.214152	0.0463502
GO.0007430	0.258244	0.0431382
GO.0007431	0.238965	0.040688
GO.0007432	0.269124	0.0371186
GO.0007435	0.231906	0.0399866
GO.0007436	0.21685	0.0421249
GO.0007438	0.240988	0.0410822
GO.0007440	0.244869	0.0423815
GO.0007442	0.254078	0.041421
GO.0007443	0.221426	0.0439953
GO.0007444	0.301255	0.0321647
GO.0007446	0.229678	0.0409092
GO.0007455	0.204283	0.0388535
GO.0007458	0.247474	0.039846
GO.0007460	0.259011	0.0381463
GO.0007464	0.24168	0.0400851
GO.0007465	0.214227	0.0450398
GO.0007469	0.235842	0.0402549
GO.0007472	0.23145	0.044365
GO.0007474	0.195055	0.0412699
GO.0007475	0.233913	0.0405831
GO.0007476	0.205877	0.0420539
GO.0007479	0.254932	0.0366458
GO.0007480	0.225555	0.0403748
GO.0007482	0.221654	0.0381631
GO.0007485	0.236741	0.0422686
GO.0007488	0.324794	0.0377574
GO.0007494	0.20656	0.0387715
GO.0007498	0.254076	0.045393
GO.0007501	0.225789	0.0412282
GO.0007506	0.26295	0.0405209
GO.0007507	0.2189	0.0366082
GO.0007509	0.240955	0.0514175
GO.0007516	0.227287	0.0430181
GO.0007517	0.265878	0.0504872
GO.0007520	0.247639	0.0362077
GO.0007522	0.257573	0.0399165
GO.0007523	0.221221	0.0400247
GO.0007525	0.219565	0.0386228
GO.0007526	0.250898	0.0406378
GO.0007527	0.229684	0.0417514
GO.0007528	0.214324	0.0421363
GO.0007530	0.2454	0.0432867
GO.0007548	0.248849	0.0394732
GO.0007549	0.221537	0.045247
GO.0007552	0.192261	0.0429586
GO.0007560	0.253547	0.0423689
GO.0007561	0.260068	0.0396916
GO.0007589	0.215858	0.0423901
GO.0007591	0.219261	0.0402026
GO.0007601	0.203306	0.0493492
GO.0007602	0.201084	0.0445038
GO.0007603	0.214956	0.0410747
GO.0007604	0.227502	0.0458005
GO.0007605	0.203561	0.0376703
GO.0007606	0.212653	0.0412101
GO.0007608	0.212259	0.0398309
GO.0007611	0.223025	0.0413366
GO.0007612	0.215185	0.0420695
GO.0007613	0.226176	0.0402544
GO.0007614	0.264352	0.0389118
GO.0007615	0.180111	0.0352597
GO.0007616	0.204536	0.0350666
GO.0007617	0.22698	0.0405739
GO.0007619	0.216538	0.0404348
GO.0007622	0.213252	0.0414496
GO.0007623	0.181902	0.0467564
GO.0007626	0.280616	0.0405597
GO.0007628	0.2237	0.042607
GO.0007629	0.240114	0.03875
GO.0007630	0.240956	0.0397965
GO.0007632	0.209893	0.0425402
GO.0007638	0.245861	0.0404193
GO.0008010	0.211366	0.0468097
GO.0008013	0.203543	0.0398323
GO.0008016	0.254031	0.0404077
GO.0008017	0.218706	0.0430293
GO.0008020	0.216049	0.0487501
GO.0008021	0.255341	0.0432008
GO.0008023	0.246017	0.0430595
GO.0008028	0.291295	0.0393657
GO.0008033	0.195485	0.0440304
GO.0008039	0.180819	0.0438771
GO.0008045	0.321457	0.0293493
GO.0008046	0.242631	0.0403909
GO.0008049	0.276504	0.0351971
GO.0008053	0.268916	0.0391394
GO.0008057	0.225811	0.0438923
GO.0008061	0.35859	0.0392897
GO.0008062	0.22051	0.041782
GO.0008063	0.251393	0.0346539
GO.0008066	0.246874	0.0405041
GO.0008069	0.227658	0.0449749
GO.0008076	0.27708	0.0398668
GO.0008078	0.234962	0.0460017
GO.0008080	0.245192	0.038592
GO.0008081	0.22329	0.0376838
GO.0008083	0.260629	0.0400664
GO.0008084	0.364984	0.0277702
GO.0008088	0.263932	0.0419044
GO.0008089	0.260627	0.0403676
GO.0008090	0.259794	0.0397005
GO.0008092	0.226987	0.0431576
GO.0008093	0.214808	0.0381984
GO.0008094	0.25855	0.0448108
GO.0008103	0.251034	0.0426047
GO.0008104	0.276586	0.0437423
GO.0008134	0.205269	0.039804
GO.0008137	0.259702	0.0392573
GO.0008138	0.270829	0.0442044
GO.0008139	0.236443	0.0424516
GO.0008143	0.221414	0.0440067
GO.0008146	0.237751	0.0411341
GO.0008150	0.241357	0.0372206
GO.0008154	0.274844	0.0391465
GO.0008157	0.227661	0.0450174
GO.0008168	0.241308	0.0420627
GO.0008173	0.250575	0.0401007
GO.0008177	0.258949	0.0399532
GO.0008180	0.256523	0.0413973
GO.0008187	0.240733	0.0425521
GO.0008188	0.214628	0.039838
GO.0008194	0.264632	0.038059
GO.0008195	0.238534	0.0423151
GO.0008198	0.250758	0.0405957
GO.0008201	0.235559	0.042565
GO.0008227	0.236982	0.036306
GO.0008233	0.237165	0.0378241
GO.0008234	0.240876	0.0395201
GO.0008235	0.209044	0.0398679
GO.0008236	0.262022	0.0383672
GO.0008237	0.253619	0.0403152
GO.0008239	0.276183	0.0350239
GO.0008241	0.24594	0.045191
GO.0008250	0.246623	0.0452908
GO.0008253	0.247296	0.0411561
GO.0008258	0.195361	0.0422531
GO.0008261	0.260703	0.0446491
GO.0008266	0.242096	0.0417848
GO.0008270	0.207021	0.0368993
GO.0008272	0.239762	0.0353577
GO.0008273	0.252296	0.0412801
GO.0008277	0.228122	0.046941
GO.0008283	0.234713	0.0424497
GO.0008284	0.337732	0.0343618
GO.0008285	0.24681	0.0404379
GO.0008286	0.218086	0.0487271
GO.0008289	0.241653	0.0409872
GO.0008293	0.251827	0.0405476
GO.0008296	0.23827	0.0432465
GO.0008298	0.242602	0.0451537
GO.0008299	0.241883	0.0407151
GO.0008305	0.236863	0.0394541
GO.0008306	0.214702	0.0431009
GO.0008307	0.23625	0.0417184
GO.0008310	0.221889	0.0412907
GO.0008312	0.220538	0.0463577
GO.0008318	0.237899	0.0444503
GO.0008320	0.235418	0.0410268
GO.0008324	0.261466	0.038402
GO.0008328	0.224518	0.0464564
GO.0008333	0.223291	0.0446279
GO.0008340	0.17332	0.0410417
GO.0008343	0.291172	0.0375257
GO.0008344	0.174134	0.0360499
GO.0008345	0.237781	0.038218
GO.0008347	0.27901	0.0381766
GO.0008354	0.255878	0.0387113
GO.0008355	0.201434	0.038115
GO.0008356	0.269481	0.0395067
GO.0008360	0.266389	0.0411716
GO.0008361	0.2302	0.0466743
GO.0008362	0.21194	0.043745
GO.0008363	0.22993	0.0477554
GO.0008366	0.250525	0.04014
GO.0008374	0.283522	0.0429228
GO.0008375	0.232251	0.0475463
GO.0008376	0.229456	0.0461871
GO.0008379	0.255696	0.0383771
GO.0008380	0.203084	0.0466067
GO.0008406	0.227699	0.0396119
GO.0008407	0.232052	0.0419672
GO.0008408	0.209667	0.0449736
GO.0008417	0.24388	0.0426308
GO.0008474	0.25029	0.0428626
GO.0008483	0.226185	0.0394371
GO.0008484	0.248754	0.0419107
GO.0008499	0.264879	0.0396195
GO.0008526	0.232561	0.0446937
GO.0008527	0.245653	0.0353607
GO.0008528	0.199529	0.0402983
GO.0008540	0.239237	0.044788
GO.0008541	0.246803	0.044206
GO.0008543	0.245069	0.0473739
GO.0008544	0.241087	0.0418321
GO.0008569	0.214557	0.0421224
GO.0008574	0.220853	0.0399916
GO.0008582	0.205436	0.0382861
GO.0008584	0.255067	0.0420754
GO.0008585	0.199595	0.0439837
GO.0008586	0.231916	0.0409907
GO.0008587	0.236856	0.0425813
GO.0008594	0.230527	0.0432333
GO.0008595	0.209903	0.0417913
GO.0008610	0.242238	0.0416924
GO.0008630	0.316698	0.0405158
GO.0008641	0.258285	0.0435953
GO.0008643	0.219924	0.0371761
GO.0008645	0.235886	0.0393538
GO.0008654	0.225357	0.0414044
GO.0008656	0.272154	0.0399517
GO.0008745	0.234814	0.0436294
GO.0008757	0.197392	0.0378035
GO.0008934	0.248626	0.0473741
GO.0009047	0.236907	0.0387115
GO.0009055	0.265306	0.0404619
GO.0009058	0.232732	0.0399922
GO.0009060	0.249802	0.0394812
GO.0009062	0.276461	0.04391
GO.0009072	0.243241	0.0378
GO.0009086	0.280158	0.0407962
GO.0009113	0.26757	0.0394109
GO.0009116	0.270964	0.0409691
GO.0009166	0.265049	0.0405266
GO.0009190	0.193877	0.0401484
GO.0009247	0.252646	0.0377915
GO.0009253	0.227892	0.0436314
GO.0009267	0.200891	0.0460602
GO.0009306	0.208182	0.0396069
GO.0009312	0.242074	0.0465411
GO.0009331	0.239722	0.0416985
GO.0009378	0.228546	0.0407283
GO.0009408	0.217372	0.041835
GO.0009409	0.234093	0.0438077
GO.0009411	0.244026	0.0465342
GO.0009416	0.199053	0.0400467
GO.0009451	0.233987	0.0421125
GO.0009593	0.229437	0.0444861
GO.0009611	0.184895	0.0506819
GO.0009612	0.242134	0.0423864
GO.0009617	0.193117	0.0456065
GO.0009620	0.26366	0.0385086
GO.0009631	0.229007	0.0401794
GO.0009636	0.26496	0.038329
GO.0009649	0.233977	0.0376108
GO.0009651	0.226249	0.040378
GO.0009653	0.222422	0.0379404
GO.0009744	0.206943	0.0439882
GO.0009749	0.246515	0.0429553
GO.0009755	0.233301	0.0445644
GO.0009792	0.234587	0.0380729
GO.0009880	0.262751	0.0408782
GO.0009881	0.241693	0.0391743
GO.0009887	0.204752	0.0438886
GO.0009888	0.206266	0.0395337
GO.0009897	0.229922	0.0387983
GO.0009898	0.246684	0.0384424
GO.0009922	0.247564	0.039507
GO.0009925	0.243545	0.0381014
GO.0009948	0.221007	0.0399173
GO.0009949	0.276535	0.0452079
GO.0009950	0.225665	0.0411187
GO.0009951	0.264467	0.0459581
GO.0009952	0.298857	0.0458603
GO.0009953	0.198956	0.0452498
GO.0009966	0.307552	0.0385414
GO.0009982	0.228383	0.0424583
GO.0009986	0.25926	0.0362426
GO.0010001	0.233297	0.0437374
GO.0010002	0.235077	0.0384745
GO.0010004	0.239311	0.0440848
GO.0010008	0.221012	0.0433811
GO.0010032	0.27186	0.0425506
GO.0010038	0.242926	0.044296
GO.0010043	0.233283	0.0384613
GO.0010046	0.249778	0.0392621
GO.0010181	0.22619	0.036375
GO.0010212	0.231493	0.0433935
GO.0010312	0.292796	0.0371894
GO.0010369	0.295699	0.0387685
GO.0010389	0.209353	0.0471089
GO.0010468	0.15489	0.0486733
GO.0010485	0.228801	0.043012
GO.0010494	0.223703	0.0429667
GO.0010496	0.250925	0.0425976
GO.0010498	0.235117	0.0454723
GO.0010506	0.176567	0.0461417
GO.0010507	0.261272	0.0444005
GO.0010508	0.21086	0.0441453
GO.0010526	0.271743	0.0411849
GO.0010591	0.249783	0.0436663
GO.0010592	0.231652	0.0461058
GO.0010623	0.270699	0.04063
GO.0010628	0.192452	0.0386838
GO.0010629	0.245444	0.0382234
GO.0010636	0.250295	0.0436986
GO.0010669	0.255044	0.0426765
GO.0010821	0.229137	0.0400079
GO.0010841	0.216516	0.043912
GO.0010883	0.199694	0.0470659
GO.0010884	0.242636	0.0408601
GO.0010888	0.238516	0.0452935
GO.0010898	0.233946	0.0448866
GO.0010997	0.241759	0.0394777
GO.0012501	0.250201	0.0342022
GO.0012505	0.233049	0.0404198
GO.0014019	0.250717	0.0407521
GO.0014059	0.241873	0.0382033
GO.0014069	0.266415	0.0404496
GO.0015012	0.235067	0.0460427
GO.0015014	0.220812	0.0465358
GO.0015020	0.243681	0.0401124
GO.0015026	0.266426	0.036404
GO.0015030	0.203598	0.0446207
GO.0015031	0.226548	0.0451939
GO.0015035	0.234558	0.0396639
GO.0015036	0.254378	0.0404383
GO.0015078	0.246265	0.0430868
GO.0015114	0.233425	0.041889
GO.0015116	0.238562	0.0454043
GO.0015117	0.24032	0.0358787
GO.0015131	0.247236	0.0358228
GO.0015140	0.247236	0.0358228
GO.0015141	0.244073	0.0353067
GO.0015149	0.22571	0.0391658
GO.0015171	0.278163	0.0413906
GO.0015179	0.264672	0.0365851
GO.0015183	0.235163	0.04673
GO.0015248	0.259393	0.0435827
GO.0015267	0.240887	0.0415285
GO.0015271	0.230532	0.0407748
GO.0015276	0.2346	0.0414251
GO.0015277	0.250783	0.0424581
GO.0015279	0.233914	0.040978
GO.0015280	0.280987	0.0436992
GO.0015293	0.25835	0.0401994
GO.0015297	0.216665	0.0355516
GO.0015347	0.265061	0.0421105
GO.0015377	0.234747	0.0423292
GO.0015385	0.243245	0.0398199
GO.0015459	0.301269	0.0371175
GO.0015485	0.284521	0.0432911
GO.0015562	0.234257	0.0442665
GO.0015629	0.238182	0.0381559
GO.0015630	0.253531	0.0394122
GO.0015631	0.288195	0.0454146
GO.0015645	0.29186	0.031889
GO.0015709	0.24032	0.0358787
GO.0015718	0.30629	0.0391503
GO.0015729	0.247236	0.0358228
GO.0015749	0.246344	0.0414378
GO.0015810	0.246582	0.0460713
GO.0015813	0.235483	0.0469683
GO.0015842	0.240934	0.0388915
GO.0015914	0.239919	0.0434939
GO.0015918	0.29924	0.0390138
GO.0015935	0.258154	0.0409914
GO.0015937	0.236037	0.0410209
GO.0015986	0.260981	0.0370256
GO.0016006	0.237438	0.0440848
GO.0016010	0.221419	0.0417974
GO.0016018	0.265515	0.0373152
GO.0016020	0.274813	0.0358248
GO.0016027	0.210064	0.0399652
GO.0016028	0.213423	0.0395446
GO.0016042	0.246158	0.0383472
GO.0016055	0.205001	0.0446049
GO.0016056	0.229855	0.0454669
GO.0016057	0.228911	0.0432719
GO.0016059	0.208479	0.0430186
GO.0016063	0.234435	0.0364115
GO.0016070	0.223524	0.0437019
GO.0016079	0.223186	0.0417404
GO.0016080	0.241269	0.0409067
GO.0016081	0.228112	0.0402715
GO.0016082	0.237271	0.0368927
GO.0016126	0.238116	0.045939
GO.0016192	0.162003	0.0435637
GO.0016197	0.262655	0.0400314
GO.0016199	0.240468	0.0378068
GO.0016200	0.246311	0.0408232
GO.0016201	0.206122	0.0442761
GO.0016203	0.2005	0.0443004
GO.0016204	0.227576	0.0426239
GO.0016209	0.278286	0.0397929
GO.0016226	0.258236	0.0397833
GO.0016233	0.246867	0.0383004
GO.0016236	0.194033	0.0436915
GO.0016239	0.28699	0.0365963
GO.0016242	0.238494	0.0396309
GO.0016251	0.21831	0.0409869
GO.0016255	0.245691	0.03891
GO.0016263	0.197232	0.0421666
GO.0016272	0.225805	0.0431962
GO.0016274	0.229172	0.0414215
GO.0016279	0.265296	0.0431669
GO.0016281	0.222978	0.0430655
GO.0016298	0.208225	0.0427638
GO.0016301	0.247774	0.0412155
GO.0016310	0.263154	0.0360106
GO.0016311	0.273052	0.0380544
GO.0016318	0.266996	0.0428466
GO.0016319	0.254699	0.0422396
GO.0016321	0.2643	0.0452229
GO.0016322	0.25491	0.0390233
GO.0016323	0.28102	0.0319043
GO.0016324	0.274497	0.0418135
GO.0016325	0.233703	0.0426427
GO.0016327	0.222777	0.0441495
GO.0016328	0.198618	0.0436284
GO.0016330	0.283591	0.0409013
GO.0016331	0.224335	0.0407397
GO.0016333	0.227176	0.0412144
GO.0016334	0.219701	0.0447597
GO.0016339	0.217529	0.0415293
GO.0016342	0.223819	0.0433321
GO.0016348	0.244506	0.0423286
GO.0016358	0.24272	0.0435031
GO.0016360	0.264594	0.0446025
GO.0016405	0.282407	0.0329617
GO.0016409	0.226293	0.039029
GO.0016441	0.243996	0.0429226
GO.0016442	0.220127	0.0372153
GO.0016456	0.221702	0.040305
GO.0016459	0.229047	0.0408428
GO.0016460	0.217436	0.0428831
GO.0016471	0.263688	0.0409519
GO.0016476	0.204443	0.0431373
GO.0016477	0.218814	0.0324231
GO.0016485	0.219549	0.0475268
GO.0016491	0.248997	0.0400942
GO.0016529	0.267567	0.0354118
GO.0016538	0.234702	0.0425097
GO.0016540	0.228772	0.0406476
GO.0016567	0.201426	0.0380443
GO.0016570	0.21138	0.0421429
GO.0016573	0.242241	0.0442689
GO.0016579	0.270659	0.0452877
GO.0016581	0.262313	0.0427686
GO.0016592	0.223733	0.0396492
GO.0016593	0.203467	0.0401637
GO.0016604	0.250888	0.0447861
GO.0016607	0.175104	0.0433722
GO.0016614	0.282604	0.0331752
GO.0016616	0.279058	0.0444635
GO.0016620	0.275096	0.0399858
GO.0016624	0.242201	0.0407508
GO.0016627	0.240976	0.0443544
GO.0016651	0.277091	0.0385961
GO.0016671	0.230041	0.0458873
GO.0016705	0.204262	0.0380307
GO.0016706	0.217164	0.0448586
GO.0016717	0.231001	0.0452346
GO.0016740	0.23086	0.043766
GO.0016746	0.260277	0.0468137
GO.0016747	0.240482	0.0413633
GO.0016757	0.190088	0.0478227
GO.0016758	0.247051	0.0393038
GO.0016772	0.255341	0.0478555
GO.0016773	0.227639	0.0350522
GO.0016779	0.257701	0.0438474
GO.0016780	0.247426	0.0414678
GO.0016787	0.158957	0.0408601
GO.0016788	0.189421	0.0411447
GO.0016791	0.309183	0.0368724
GO.0016810	0.245809	0.0422743
GO.0016811	0.201958	0.0398387
GO.0016818	0.205382	0.0448882
GO.0016829	0.278537	0.0371752
GO.0016830	0.20282	0.0391145
GO.0016831	0.227778	0.0388394
GO.0016849	0.204753	0.0407128
GO.0016853	0.241679	0.0422465
GO.0016868	0.262514	0.0406994
GO.0016887	0.294001	0.0383916
GO.0016925	0.227596	0.044017
GO.0016971	0.242876	0.0414346
GO.0016972	0.234606	0.0396419
GO.0016973	0.246069	0.0413966
GO.0017022	0.206612	0.0439015
GO.0017025	0.236852	0.0416773
GO.0017053	0.264392	0.0434587
GO.0017056	0.222881	0.0444331
GO.0017059	0.239503	0.0425142
GO.0017064	0.270756	0.042648
GO.0017080	0.246642	0.0421676
GO.0017085	0.2882	0.0344117
GO.0017101	0.256235	0.0488635
GO.0017116	0.246839	0.0417113
GO.0017119	0.25663	0.0446992
GO.0017124	0.241856	0.0373492
GO.0017147	0.276722	0.039436
GO.0017148	0.229535	0.0455896
GO.0017156	0.241493	0.0377724
GO.0017157	0.251806	0.0425597
GO.0017158	0.259374	0.0373975
GO.0017171	0.158884	0.0394353
GO.0018105	0.257998	0.0415763
GO.0018107	0.247694	0.0418845
GO.0018108	0.282925	0.0386796
GO.0018216	0.229172	0.0414215
GO.0018279	0.213989	0.0456981
GO.0018344	0.228735	0.0423898
GO.0018345	0.218593	0.0382673
GO.0018990	0.226271	0.0396952
GO.0018991	0.213627	0.0424409
GO.0019001	0.203206	0.0449531
GO.0019003	0.220698	0.0401479
GO.0019005	0.195658	0.0461642
GO.0019205	0.264641	0.0408707
GO.0019216	0.218788	0.0439524
GO.0019226	0.294512	0.0334528
GO.0019236	0.234749	0.0441147
GO.0019239	0.300701	0.0325607
GO.0019367	0.247564	0.039507
GO.0019430	0.229389	0.0407978
GO.0019432	0.290937	0.0469199
GO.0019509	0.244571	0.0430689
GO.0019538	0.247889	0.0451399
GO.0019706	0.213325	0.0398279
GO.0019722	0.248883	0.0366277
GO.0019731	0.232688	0.0408689
GO.0019732	0.219097	0.0428841
GO.0019752	0.190418	0.0394204
GO.0019773	0.26107	0.0429497
GO.0019774	0.236797	0.0458903
GO.0019789	0.221618	0.0435935
GO.0019843	0.262391	0.0402581
GO.0019887	0.234798	0.041371
GO.0019888	0.264681	0.0434444
GO.0019894	0.216063	0.0421903
GO.0019896	0.235053	0.0414112
GO.0019898	0.210664	0.0426035
GO.0019899	0.257722	0.0406719
GO.0019900	0.272059	0.0398281
GO.0019901	0.220299	0.043102
GO.0019902	0.237939	0.0398197
GO.0019904	0.283644	0.0384361
GO.0019905	0.210394	0.0404147
GO.0019915	0.214201	0.0403354
GO.0019934	0.2507	0.0410535
GO.0019953	0.215992	0.0429688
GO.0019985	0.24531	0.043111
GO.0019991	0.259146	0.043926
GO.0020037	0.219096	0.0373873
GO.0021551	0.235316	0.0390831
GO.0021556	0.245539	0.0369108
GO.0021782	0.207127	0.0414247
GO.0021952	0.228961	0.0422498
GO.0022008	0.209705	0.0398594
GO.0022409	0.231782	0.0425121
GO.0022416	0.226646	0.0377869
GO.0022618	0.26763	0.0406798
GO.0022625	0.252344	0.0427752
GO.0022626	0.264983	0.0451502
GO.0022627	0.25323	0.0413991
GO.0022804	0.265061	0.0421105
GO.0022841	0.224852	0.0417123
GO.0022843	0.273233	0.0428992
GO.0022848	0.261612	0.0357509
GO.0022849	0.253664	0.0452419
GO.0022857	0.244264	0.0472859
GO.0022900	0.25087	0.0392412
GO.0022904	0.252395	0.039304
GO.0030001	0.284054	0.0363162
GO.0030007	0.251716	0.0425382
GO.0030008	0.226704	0.0442048
GO.0030010	0.277224	0.0447099
GO.0030014	0.236368	0.0373874
GO.0030015	0.249702	0.0402565
GO.0030017	0.235494	0.0401553
GO.0030018	0.245206	0.0393077
GO.0030027	0.241782	0.0376694
GO.0030031	0.245048	0.0395628
GO.0030032	0.258483	0.0423961
GO.0030036	0.225463	0.0426335
GO.0030041	0.250947	0.0393173
GO.0030042	0.241029	0.0435236
GO.0030048	0.228095	0.0402828
GO.0030050	0.233289	0.0393236
GO.0030054	0.230217	0.0387925
GO.0030071	0.270173	0.041331
GO.0030097	0.257645	0.0453794
GO.0030100	0.250086	0.0447153
GO.0030117	0.236436	0.0402304
GO.0030126	0.237316	0.043196
GO.0030134	0.226496	0.0410422
GO.0030136	0.247619	0.0377204
GO.0030139	0.275288	0.0410025
GO.0030140	0.232862	0.0394891
GO.0030141	0.226373	0.0394876
GO.0030145	0.217731	0.0386219
GO.0030148	0.242073	0.0413971
GO.0030150	0.233278	0.0381459
GO.0030154	0.195631	0.042642
GO.0030159	0.227572	0.0436871
GO.0030162	0.286639	0.0474431
GO.0030163	0.221013	0.0458152
GO.0030165	0.239664	0.0446138
GO.0030166	0.271958	0.0426557
GO.0030170	0.2129	0.0347092
GO.0030175	0.261113	0.0402002
GO.0030177	0.275978	0.0393122
GO.0030182	0.181707	0.0434618
GO.0030198	0.192957	0.0435731
GO.0030206	0.232481	0.0492332
GO.0030215	0.253293	0.0484731
GO.0030234	0.246912	0.0392093
GO.0030237	0.241985	0.0436729
GO.0030239	0.22881	0.0419525
GO.0030246	0.145977	0.0467253
GO.0030261	0.275168	0.0383383
GO.0030276	0.271934	0.040915
GO.0030286	0.225154	0.0398378
GO.0030295	0.222658	0.0404454
GO.0030297	0.250494	0.0395857
GO.0030307	0.265656	0.0452699
GO.0030308	0.223291	0.0454272
GO.0030317	0.213084	0.0417331
GO.0030322	0.243005	0.0382433
GO.0030332	0.232761	0.0450823
GO.0030334	0.254148	0.044763
GO.0030335	0.275385	0.0410489
GO.0030371	0.24482	0.0481791
GO.0030381	0.249597	0.0368672
GO.0030382	0.245358	0.038817
GO.0030414	0.257594	0.0410585
GO.0030422	0.22096	0.0430542
GO.0030424	0.305947	0.0336628
GO.0030425	0.244442	0.0336795
GO.0030426	0.227393	0.0418534
GO.0030431	0.328755	0.0353355
GO.0030433	0.263776	0.0418421
GO.0030488	0.226694	0.0452352
GO.0030490	0.261026	0.0344089
GO.0030496	0.242833	0.0411771
GO.0030497	0.26863	0.0381441
GO.0030509	0.259957	0.0420379
GO.0030513	0.322951	0.0343451
GO.0030514	0.183017	0.0416342
GO.0030515	0.256285	0.0446344
GO.0030527	0.232189	0.040208
GO.0030532	0.238324	0.0351275
GO.0030536	0.226762	0.0410154
GO.0030544	0.235913	0.0386251
GO.0030576	0.267126	0.0415641
GO.0030589	0.201274	0.0479872
GO.0030594	0.209405	0.0406191
GO.0030641	0.236955	0.0427184
GO.0030672	0.22352	0.0385469
GO.0030674	0.225816	0.0417686
GO.0030681	0.230191	0.0420134
GO.0030686	0.234559	0.0433764
GO.0030687	0.216729	0.0454516
GO.0030688	0.25216	0.0437721
GO.0030706	0.251047	0.0408622
GO.0030707	0.223648	0.0394225
GO.0030708	0.254391	0.0389689
GO.0030709	0.235103	0.040631
GO.0030713	0.257014	0.0444397
GO.0030716	0.278178	0.0471926
GO.0030717	0.236357	0.0495102
GO.0030718	0.209327	0.0381196
GO.0030719	0.236979	0.0434383
GO.0030720	0.260063	0.0469517
GO.0030723	0.25121	0.0408275
GO.0030727	0.218515	0.0441566
GO.0030728	0.228969	0.0359053
GO.0030833	0.230399	0.0380156
GO.0030837	0.20294	0.042031
GO.0030838	0.24192	0.0413194
GO.0030864	0.2305	0.0385871
GO.0030866	0.204851	0.0471227
GO.0030897	0.23045	0.0432201
GO.0030915	0.259515	0.0419485
GO.0030951	0.24592	0.0445698
GO.0030955	0.248889	0.0422724
GO.0030968	0.2532	0.0428057
GO.0030976	0.244185	0.041579
GO.0030983	0.248384	0.0408119
GO.0030991	0.222782	0.0423118
GO.0030992	0.25652	0.0403198
GO.0031000	0.273754	0.0385245
GO.0031011	0.25168	0.0418798
GO.0031012	0.145497	0.047142
GO.0031023	0.276155	0.043789
GO.0031032	0.200529	0.0436138
GO.0031047	0.26002	0.0356464
GO.0031048	0.258007	0.0395423
GO.0031054	0.229449	0.0408655
GO.0031072	0.216559	0.0432059
GO.0031080	0.232127	0.0432507
GO.0031110	0.239781	0.0417821
GO.0031116	0.256158	0.042009
GO.0031122	0.242745	0.0510623
GO.0031145	0.258041	0.0415544
GO.0031146	0.213997	0.0455737
GO.0031167	0.24802	0.038462
GO.0031175	0.286323	0.0407642
GO.0031201	0.184797	0.040251
GO.0031204	0.260878	0.0446842
GO.0031234	0.236222	0.0402862
GO.0031252	0.209114	0.0434795
GO.0031262	0.2412	0.0455608
GO.0031267	0.206185	0.04548
GO.0031290	0.229461	0.0413963
GO.0031297	0.25768	0.0421718
GO.0031340	0.237571	0.0410848
GO.0031369	0.252009	0.0433568
GO.0031370	0.237178	0.0432692
GO.0031386	0.227846	0.0456857
GO.0031398	0.22658	0.039722
GO.0031410	0.204338	0.043143
GO.0031418	0.227134	0.0391848
GO.0031430	0.236732	0.0383722
GO.0031440	0.20383	0.0477488
GO.0031452	0.242615	0.0425242
GO.0031453	0.257889	0.0416522
GO.0031461	0.237497	0.0442526
GO.0031462	0.217189	0.0425536
GO.0031463	0.334155	0.0378761
GO.0031490	0.200779	0.0418423
GO.0031491	0.209571	0.0384843
GO.0031507	0.279051	0.0421624
GO.0031508	0.245233	0.0366537
GO.0031509	0.238635	0.0399982
GO.0031514	0.262868	0.0412259
GO.0031519	0.24781	0.047151
GO.0031523	0.238695	0.0442885
GO.0031573	0.265073	0.0440395
GO.0031593	0.246532	0.0426043
GO.0031594	0.194882	0.0420948
GO.0031616	0.268994	0.0414765
GO.0031623	0.229974	0.041752
GO.0031624	0.235984	0.0379031
GO.0031625	0.25768	0.0438118
GO.0031629	0.241895	0.0439779
GO.0031638	0.266515	0.0374147
GO.0031647	0.233792	0.0395635
GO.0031648	0.254379	0.0455919
GO.0031683	0.216079	0.0483356
GO.0031901	0.204146	0.0433582
GO.0031902	0.201157	0.0494737
GO.0031941	0.238458	0.040958
GO.0031965	0.231696	0.0435761
GO.0031966	0.275141	0.0410525
GO.0031982	0.204304	0.0493158
GO.0032007	0.244152	0.0404944
GO.0032008	0.205489	0.0451085
GO.0032012	0.220783	0.0465916
GO.0032024	0.241915	0.0401557
GO.0032027	0.227736	0.0431636
GO.0032036	0.239188	0.0409364
GO.0032039	0.268709	0.0404041
GO.0032040	0.249327	0.0409411
GO.0032053	0.304353	0.0360331
GO.0032133	0.253632	0.0415388
GO.0032154	0.228482	0.0441402
GO.0032222	0.285333	0.0407292
GO.0032259	0.252533	0.0409177
GO.0032266	0.213891	0.0464703
GO.0032367	0.283004	0.0372101
GO.0032418	0.253012	0.038061
GO.0032435	0.259592	0.0435955
GO.0032436	0.199339	0.0413981
GO.0032450	0.24959	0.0396587
GO.0032456	0.2332	0.0409343
GO.0032465	0.261944	0.040703
GO.0032482	0.181581	0.0474316
GO.0032483	0.245103	0.0407839
GO.0032502	0.226853	0.042869
GO.0032504	0.202044	0.0378472
GO.0032507	0.251785	0.0453621
GO.0032508	0.211496	0.0467794
GO.0032509	0.230562	0.0408778
GO.0032543	0.17121	0.0468344
GO.0032580	0.249565	0.0488219
GO.0032588	0.242291	0.045914
GO.0032589	0.249722	0.0454059
GO.0032590	0.255743	0.0438951
GO.0032783	0.258288	0.0422416
GO.0032790	0.227708	0.0425793
GO.0032794	0.221475	0.0442517
GO.0032797	0.233552	0.0451998
GO.0032837	0.263266	0.0425417
GO.0032868	0.23196	0.0415082
GO.0032869	0.226886	0.042486
GO.0032877	0.300768	0.0409146
GO.0032880	0.238074	0.0423363
GO.0032922	0.220252	0.0453394
GO.0032924	0.253673	0.040096
GO.0032934	0.286754	0.0394392
GO.0032956	0.228325	0.040355
GO.0032958	0.261219	0.0351857
GO.0032968	0.213054	0.037873
GO.0032977	0.272579	0.0445885
GO.0032979	0.255745	0.0423998
GO.0032981	0.231399	0.0366717
GO.0032991	0.198784	0.0443405
GO.0033014	0.24535	0.0398803
GO.0033176	0.225159	0.0399796
GO.0033177	0.252375	0.0435749
GO.0033179	0.239222	0.0419698
GO.0033180	0.238687	0.0422564
GO.0033181	0.246173	0.0436658
GO.0033204	0.230191	0.0420134
GO.0033209	0.283709	0.0392387
GO.0033227	0.220937	0.047432
GO.0033314	0.241591	0.0418424
GO.0033353	0.258159	0.0459481
GO.0033363	0.212368	0.0426979
GO.0033499	0.246866	0.0422692
GO.0033500	0.257684	0.0455089
GO.0033539	0.263385	0.042858
GO.0033540	0.242006	0.0453294
GO.0033588	0.252726	0.0434762
GO.0033615	0.23943	0.0446927
GO.0033617	0.243387	0.0417889
GO.0033627	0.198896	0.0446249
GO.0033696	0.222469	0.0387799
GO.0033962	0.263029	0.0441377
GO.0034045	0.227071	0.0440331
GO.0034058	0.214906	0.0417651
GO.0034080	0.232774	0.0407863
GO.0034198	0.223869	0.0467005
GO.0034220	0.224998	0.0311528
GO.0034314	0.215884	0.0411401
GO.0034332	0.253431	0.0437317
GO.0034333	0.232618	0.0420534
GO.0034389	0.24274	0.0385955
GO.0034399	0.27995	0.0443327
GO.0034446	0.216491	0.0410802
GO.0034450	0.232648	0.0406986
GO.0034451	0.232481	0.0418663
GO.0034454	0.245298	0.0461914
GO.0034472	0.251498	0.0424755
GO.0034497	0.24126	0.0370672
GO.0034501	0.269678	0.0402007
GO.0034553	0.237822	0.0392057
GO.0034584	0.252696	0.0429601
GO.0034587	0.253747	0.0438157
GO.0034599	0.232946	0.0487122
GO.0034605	0.214892	0.0446175
GO.0034614	0.226181	0.0424918
GO.0034625	0.247564	0.039507
GO.0034626	0.247564	0.039507
GO.0034703	0.214061	0.0366407
GO.0034715	0.237844	0.0441876
GO.0034727	0.228158	0.0438255
GO.0034728	0.233064	0.0415618
GO.0034976	0.241971	0.0382881
GO.0035001	0.238952	0.0431773
GO.0035002	0.261821	0.0401266
GO.0035003	0.265091	0.0488788
GO.0035006	0.236504	0.0415824
GO.0035008	0.232723	0.0420039
GO.0035010	0.24324	0.0403241
GO.0035011	0.235267	0.0384561
GO.0035017	0.262139	0.0430515
GO.0035019	0.230505	0.0424596
GO.0035023	0.262879	0.0439338
GO.0035025	0.263501	0.042561
GO.0035041	0.226355	0.0417455
GO.0035050	0.266936	0.0401978
GO.0035060	0.251278	0.0389941
GO.0035064	0.257045	0.0410033
GO.0035069	0.231496	0.0386049
GO.0035070	0.22927	0.0394484
GO.0035071	0.248481	0.0395228
GO.0035072	0.217787	0.0391262
GO.0035073	0.234882	0.0429513
GO.0035074	0.227232	0.040386
GO.0035075	0.243759	0.0429245
GO.0035076	0.237341	0.0422253
GO.0035082	0.261892	0.0378051
GO.0035088	0.240078	0.0426483
GO.0035091	0.234249	0.0428749
GO.0035092	0.271724	0.0428609
GO.0035096	0.222483	0.0386068
GO.0035097	0.232474	0.0371226
GO.0035098	0.258339	0.0390244
GO.0035099	0.225337	0.0429626
GO.0035102	0.244735	0.0419253
GO.0035147	0.242787	0.0403072
GO.0035149	0.238479	0.0426558
GO.0035151	0.249522	0.0419966
GO.0035152	0.229239	0.0441748
GO.0035158	0.237826	0.0435182
GO.0035159	0.240575	0.0449882
GO.0035160	0.264729	0.0403671
GO.0035167	0.210367	0.048021
GO.0035169	0.237509	0.041147
GO.0035170	0.231519	0.0419049
GO.0035171	0.235207	0.0420108
GO.0035176	0.258939	0.0415503
GO.0035183	0.25983	0.0425843
GO.0035186	0.246583	0.0422153
GO.0035194	0.217965	0.041748
GO.0035195	0.218455	0.037157
GO.0035197	0.261061	0.0378299
GO.0035202	0.226826	0.0425062
GO.0035204	0.241839	0.0426663
GO.0035206	0.215235	0.0383289
GO.0035207	0.229138	0.0408806
GO.0035208	0.231557	0.0402748
GO.0035209	0.240479	0.0453339
GO.0035212	0.245126	0.0416929
GO.0035214	0.231089	0.0406423
GO.0035215	0.231465	0.0393402
GO.0035218	0.230746	0.0413828
GO.0035220	0.242722	0.0422359
GO.0035222	0.230764	0.0413265
GO.0035224	0.230745	0.042298
GO.0035225	0.229231	0.0424269
GO.0035230	0.264742	0.0385133
GO.0035234	0.311675	0.0422139
GO.0035241	0.237867	0.0412052
GO.0035249	0.246788	0.040449
GO.0035250	0.224268	0.0457455
GO.0035262	0.260663	0.0409664
GO.0035264	0.240818	0.0418677
GO.0035267	0.219549	0.0432147
GO.0035269	0.21644	0.0435443
GO.0035277	0.223247	0.0408964
GO.0035289	0.240454	0.0419931
GO.0035290	0.245995	0.0395345
GO.0035293	0.202458	0.04528
GO.0035308	0.28769	0.0383926
GO.0035309	0.232767	0.0409613
GO.0035317	0.177583	0.0395026
GO.0035323	0.299657	0.0433634
GO.0035324	0.282885	0.0369799
GO.0035329	0.217629	0.0434844
GO.0035331	0.221109	0.036629
GO.0035332	0.239276	0.0371235
GO.0035335	0.301597	0.0387369
GO.0035336	0.22843	0.0398835
GO.0035363	0.216194	0.0438103
GO.0035371	0.223254	0.0448369
GO.0035372	0.234259	0.0414757
GO.0035435	0.246204	0.0376436
GO.0035542	0.223761	0.0446824
GO.0035556	0.200807	0.0455053
GO.0035567	0.218917	0.0420946
GO.0035591	0.251385	0.046384
GO.0035615	0.243675	0.0416793
GO.0035721	0.211491	0.0390397
GO.0035725	0.281541	0.0493937
GO.0035859	0.213035	0.0434561
GO.0035861	0.229582	0.0433686
GO.0035869	0.282315	0.0375566
GO.0035883	0.250191	0.0420151
GO.0035999	0.276055	0.0403187
GO.0036002	0.241301	0.0429202
GO.0036011	0.254562	0.0424505
GO.0036064	0.284277	0.0355227
GO.0036098	0.199747	0.0464919
GO.0036099	0.232597	0.0433871
GO.0036122	0.24023	0.0401113
GO.0036126	0.22765	0.0406983
GO.0036157	0.252277	0.0376343
GO.0036158	0.272865	0.0396048
GO.0036211	0.246804	0.0484599
GO.0036297	0.269008	0.0423579
GO.0036335	0.222633	0.0350381
GO.0036376	0.251716	0.0425382
GO.0036402	0.24106	0.0461681
GO.0036444	0.21357	0.044759
GO.0036464	0.246491	0.0384475
GO.0038004	0.249721	0.0422201
GO.0038023	0.234862	0.0402959
GO.0038024	0.228237	0.0419159
GO.0038066	0.237615	0.0408401
GO.0038187	0.235921	0.0424135
GO.0038202	0.239445	0.042255
GO.0040001	0.211053	0.0413345
GO.0040003	0.238566	0.0466508
GO.0040008	0.237861	0.0425633
GO.0040011	0.18565	0.0388932
GO.0040014	0.223382	0.0439193
GO.0040015	0.235161	0.039651
GO.0040018	0.245807	0.0409837
GO.0040034	0.226004	0.0426324
GO.0040037	0.314985	0.0348453
GO.0040040	0.216543	0.03975
GO.0042023	0.285903	0.039168
GO.0042026	0.214085	0.0388876
GO.0042043	0.282589	0.0371728
GO.0042048	0.221379	0.0406461
GO.0042051	0.288961	0.040712
GO.0042052	0.221891	0.0379621
GO.0042054	0.258	0.0450149
GO.0042059	0.31033	0.0449349
GO.0042060	0.305705	0.0418565
GO.0042065	0.264039	0.0413666
GO.0042067	0.215471	0.0403576
GO.0042073	0.272706	0.0426327
GO.0042078	0.24236	0.0429887
GO.0042127	0.222856	0.0437116
GO.0042147	0.194378	0.044907
GO.0042162	0.248035	0.0408979
GO.0042169	0.24249	0.0412854
GO.0042246	0.257707	0.0402771
GO.0042254	0.220613	0.0409643
GO.0042273	0.213054	0.0432237
GO.0042274	0.23513	0.0429119
GO.0042277	0.239154	0.0431519
GO.0042331	0.26144	0.0376929
GO.0042332	0.266692	0.0424653
GO.0042335	0.232087	0.0467748
GO.0042381	0.213174	0.0449191
GO.0042383	0.227251	0.0417024
GO.0042391	0.225174	0.0443996
GO.0042393	0.212736	0.0504228
GO.0042407	0.258791	0.0429552
GO.0042417	0.235964	0.0459176
GO.0042461	0.247096	0.0422349
GO.0042542	0.243127	0.0414048
GO.0042555	0.251751	0.0427958
GO.0042562	0.272106	0.0449287
GO.0042574	0.288735	0.0344788
GO.0042585	0.254974	0.0389315
GO.0042593	0.214497	0.0443581
GO.0042594	0.146585	0.0483447
GO.0042595	0.222434	0.0387532
GO.0042600	0.236955	0.0449605
GO.0042626	0.239259	0.0423969
GO.0042632	0.232421	0.0417389
GO.0042659	0.262832	0.0371513
GO.0042675	0.243711	0.040709
GO.0042688	0.281881	0.0435884
GO.0042694	0.305866	0.0473633
GO.0042719	0.228331	0.042409
GO.0042734	0.242998	0.0444402
GO.0042742	0.216686	0.041828
GO.0042744	0.280638	0.0410422
GO.0042745	0.238091	0.0421616
GO.0042749	0.229754	0.0391224
GO.0042752	0.23159	0.0355754
GO.0042761	0.241929	0.0402084
GO.0042765	0.245691	0.03891
GO.0042775	0.260145	0.0402283
GO.0042776	0.253236	0.0394338
GO.0042788	0.262636	0.0421881
GO.0042797	0.2356	0.0404114
GO.0042800	0.221741	0.0442711
GO.0042802	0.237055	0.039789
GO.0042803	0.203828	0.0344326
GO.0042813	0.251743	0.039117
GO.0042826	0.239947	0.0380713
GO.0042834	0.22603	0.0428596
GO.0042908	0.24337	0.0444216
GO.0042981	0.244997	0.0375465
GO.0042995	0.231143	0.0423546
GO.0043001	0.23728	0.0398995
GO.0043005	0.209843	0.0385956
GO.0043014	0.254262	0.0408456
GO.0043015	0.237341	0.0506032
GO.0043021	0.285755	0.0435429
GO.0043022	0.19979	0.0430362
GO.0043024	0.235482	0.040405
GO.0043025	0.251703	0.043057
GO.0043035	0.24283	0.0391615
GO.0043039	0.215064	0.0405667
GO.0043052	0.225515	0.0397294
GO.0043065	0.243189	0.0456754
GO.0043066	0.273952	0.0354247
GO.0043067	0.239975	0.0402098
GO.0043068	0.310056	0.0297921
GO.0043069	0.229788	0.0432226
GO.0043083	0.30202	0.044852
GO.0043087	0.249023	0.0392971
GO.0043130	0.252312	0.0462463
GO.0043138	0.250245	0.0421758
GO.0043153	0.208482	0.0443045
GO.0043161	0.325255	0.0374695
GO.0043162	0.23087	0.0432898
GO.0043169	0.226868	0.0389924
GO.0043171	0.237924	0.0409914
GO.0043186	0.23685	0.0406831
GO.0043190	0.247926	0.0428571
GO.0043195	0.196382	0.039734
GO.0043229	0.251137	0.0415606
GO.0043231	0.275393	0.035094
GO.0043235	0.230955	0.0364668
GO.0043248	0.233908	0.0472387
GO.0043252	0.265061	0.0421105
GO.0043277	0.2952	0.0391373
GO.0043296	0.216305	0.0436875
GO.0043328	0.233234	0.0443136
GO.0043408	0.241292	0.0424236
GO.0043409	0.261795	0.043757
GO.0043410	0.241573	0.0441052
GO.0043484	0.264553	0.0428685
GO.0043491	0.250369	0.0447494
GO.0043495	0.234987	0.0434455
GO.0043524	0.265537	0.0408867
GO.0043539	0.212938	0.0433961
GO.0043547	0.249018	0.040929
GO.0043565	0.220616	0.0417885
GO.0043596	0.248444	0.0466676
GO.0043652	0.250605	0.0406033
GO.0043679	0.23462	0.0422042
GO.0043687	0.232356	0.0426141
GO.0043695	0.238109	0.042355
GO.0043697	0.235005	0.0449917
GO.0043703	0.251308	0.0377064
GO.0044183	0.227214	0.0430769
GO.0044255	0.262942	0.0424344
GO.0044295	0.231475	0.0393407
GO.0044297	0.244443	0.0401845
GO.0044325	0.251906	0.0389647
GO.0044331	0.246944	0.0435186
GO.0044390	0.234152	0.0401899
GO.0044613	0.236918	0.0419339
GO.0044665	0.222783	0.0438099
GO.0044666	0.21887	0.0448512
GO.0044719	0.285227	0.0415971
GO.0044754	0.200518	0.043516
GO.0044772	0.249143	0.0416828
GO.0044773	0.238891	0.0427773
GO.0044782	0.2514	0.0431506
GO.0044804	0.231656	0.0406861
GO.0044805	0.226202	0.0412723
GO.0044877	0.271446	0.0438078
GO.0045003	0.251645	0.043336
GO.0045004	0.288917	0.0369802
GO.0045022	0.222451	0.0435079
GO.0045035	0.293386	0.0414984
GO.0045039	0.2188	0.0418312
GO.0045047	0.264051	0.0472862
GO.0045087	0.2222	0.037555
GO.0045088	0.253233	0.0460499
GO.0045089	0.206742	0.0435562
GO.0045116	0.247867	0.0394006
GO.0045165	0.19169	0.0414998
GO.0045167	0.216571	0.0494428
GO.0045169	0.249886	0.044183
GO.0045170	0.237885	0.0441503
GO.0045172	0.246908	0.040993
GO.0045175	0.222917	0.0448719
GO.0045176	0.257882	0.0404884
GO.0045177	0.200221	0.0428964
GO.0045178	0.243941	0.0419736
GO.0045179	0.275934	0.0486569
GO.0045180	0.21718	0.0477893
GO.0045182	0.245901	0.0430264
GO.0045184	0.250496	0.0463517
GO.0045186	0.244361	0.045251
GO.0045187	0.237902	0.0370193
GO.0045196	0.221141	0.0458551
GO.0045197	0.225421	0.0487008
GO.0045198	0.23627	0.0429648
GO.0045199	0.246369	0.0429182
GO.0045202	0.19819	0.0358705
GO.0045211	0.243853	0.0369474
GO.0045214	0.217581	0.0358702
GO.0045216	0.237537	0.0411297
GO.0045261	0.242333	0.0386921
GO.0045292	0.244724	0.0443349
GO.0045296	0.205379	0.04518
GO.0045313	0.231166	0.0405081
GO.0045314	0.208989	0.044061
GO.0045324	0.233285	0.0417363
GO.0045332	0.220883	0.0491038
GO.0045333	0.253954	0.0414412
GO.0045433	0.241375	0.0423489
GO.0045434	0.221721	0.0400193
GO.0045448	0.244764	0.0433686
[truncated: 581 more rows]
