# Supplementary material for: Comparing statistical learning methods for complex trait prediction from gene expression
Source: PLoS One. 2025 Feb 11;20(2):e0317516. doi: 10.1371/journal.pone.0317516 (PMC11813155; doi:10.1371/journal.pone.0317516)
Supplement: S7 Table — Top overlapping genes across the 1% most predictive GO terms for each method and sex combination. Genes appearing in all four setups are highlighted in green. Genes appearing in both methods for females are highlighted in red. Genes appearing for both methods in males are highlighted in blue. (XLSX) [file pone.0317516.s013.xlsx]

## Sheet: Sheet1
F Bayes		F TBLUP		M Bayes		M TBLUP
Count	Gene	Count	Gene	Count	Gene	Count	Gene
13	crb	7	crb	5	Idgf2	6	stg
4	aPKC	4	Orco	5	stg	5	Notch
		4	park	4	Idgf6	5	Cul3
		4	dco	4	Idgf3	4	Idgf2
				4	Idgf1	4	Dl
				4	Idgf4
				4	Idgf5
				4	wg
				4	Ptp99A
				4	Ptp69D
