# Supplementary material for: Comparing statistical learning methods for complex trait prediction from gene expression
Source: PLoS One. 2025 Feb 11;20(2):e0317516. doi: 10.1371/journal.pone.0317516 (PMC11813155; doi:10.1371/journal.pone.0317516)
Supplement: S8 Table — Genes in the top 1% of GO terms for GO-BayesC and GO-TBLUP in females and males ordered by gene count. (XLSX) [file pone.0317516.s014.xlsx]

## Sheet: GO-BayesC Female
	Gene	Count
1	FBgn0259685	13
2	FBgn0261854	4
3	FBgn0002413	3
4	FBgn0020415	3
5	FBgn0004102	3
6	FBgn0000163	3
7	FBgn0026192	3
8	FBgn0261873	3
9	FBgn0002573	2
10	FBgn0003205	2
11	FBgn0003731	2
12	FBgn0021796	2
13	FBgn0024187	2
14	FBgn0024732	2
15	FBgn0025637	2
16	FBgn0034970	2
17	FBgn0038196	2
18	FBgn0040491	2
19	FBgn0262451	2
20	FBgn0013763	2
21	FBgn0020414	2
22	FBgn0020416	2
23	FBgn0026415	2
24	FBgn0064237	2
25	FBgn0001108	2
26	FBgn0010333	2
27	FBgn0023489	2
28	FBgn0264006	2
29	FBgn0037324	2
30	FBgn0037989	2
31	FBgn0000463	2
32	FBgn0020309	2
33	FBgn0003444	2
34	FBgn0003892	2
35	FBgn0031550	2
36	FBgn0041100	2
37	FBgn0016756	2
38	FBgn0027053	2
39	FBgn0027054	2
40	FBgn0000117	2
41	FBgn0003391	2
42	FBgn0263289	2
43	FBgn0283535	2
44	FBgn0067864	2
45	FBgn0028292	2
46	FBgn0004049	2
47	gene	1
48	FBgn0000659	1
49	FBgn0001977	1
50	FBgn0002174	1
51	FBgn0002962	1
52	FBgn0004170	1
53	FBgn0004363	1
54	FBgn0004436	1
55	FBgn0005613	1
56	FBgn0005672	1
57	FBgn0010379	1
58	FBgn0015247	1
59	FBgn0015509	1
60	FBgn0015799	1
61	FBgn0020261	1
62	FBgn0020386	1
63	FBgn0023076	1
64	FBgn0024371	1
65	FBgn0025825	1
66	FBgn0026090	1
67	FBgn0028484	1
68	FBgn0030163	1
69	FBgn0031384	1
70	FBgn0031491	1
71	FBgn0031683	1
72	FBgn0032006	1
73	FBgn0032209	1
74	FBgn0032816	1
75	FBgn0033738	1
76	FBgn0033985	1
77	FBgn0034366	1
78	FBgn0034368	1
79	FBgn0034763	1
80	FBgn0035402	1
81	FBgn0035793	1
82	FBgn0035852	1
83	FBgn0035871	1
84	FBgn0038365	1
85	FBgn0038519	1
86	FBgn0038570	1
87	FBgn0038948	1
88	FBgn0040650	1
89	FBgn0042693	1
90	FBgn0051005	1
91	FBgn0051832	1
92	FBgn0052418	1
93	FBgn0067102	1
94	FBgn0085459	1
95	FBgn0087011	1
96	FBgn0243512	1
97	FBgn0259176	1
98	FBgn0260635	1
99	FBgn0260970	1
100	FBgn0262367	1
101	FBgn0262371	1
102	FBgn0262377	1
103	FBgn0262397	1
104	FBgn0262403	1
105	FBgn0262407	1
106	FBgn0262421	1
107	FBgn0262429	1
108	FBgn0262434	1
109	FBgn0262449	1
110	FBgn0262460	1
111	FBgn0262464	1
112	FBgn0263107	1
113	FBgn0264291	1
114	FBgn0266717	1
115	FBgn0278604	1
116	FBgn0283468	1
117	FBgn0283531	1
118	FBgn0284421	1
119	FBgn0286781	1
120	FBgn0037896	1
121	FBgn0261984	1
122	FBgn0266579	1
123	FBgn0022700	1
124	FBgn0022702	1
125	FBgn0022770	1
126	FBgn0023479	1
127	FBgn0025390	1
128	FBgn0026077	1
129	FBgn0027600	1
130	FBgn0028544	1
131	FBgn0028938	1
132	FBgn0029167	1
133	FBgn0029913	1
134	FBgn0030164	1
135	FBgn0030999	1
136	FBgn0031000	1
137	FBgn0031097	1
138	FBgn0031737	1
139	FBgn0031996	1
140	FBgn0032538	1
141	FBgn0032598	1
142	FBgn0033312	1
143	FBgn0034030	1
144	FBgn0034157	1
145	FBgn0034301	1
146	FBgn0034580	1
147	FBgn0034582	1
148	FBgn0035325	1
149	FBgn0035398	1
150	FBgn0035412	1
151	FBgn0035427	1
152	FBgn0035430	1
153	FBgn0035452	1
154	FBgn0035607	1
155	FBgn0035844	1
156	FBgn0035845	1
157	FBgn0035931	1
158	FBgn0035932	1
159	FBgn0035933	1
160	FBgn0036203	1
161	FBgn0036220	1
162	FBgn0036225	1
163	FBgn0036226	1
164	FBgn0036227	1
165	FBgn0036228	1
166	FBgn0036229	1
167	FBgn0036230	1
168	FBgn0036232	1
169	FBgn0036361	1
170	FBgn0036362	1
171	FBgn0036363	1
172	FBgn0036563	1
173	FBgn0036940	1
174	FBgn0036947	1
175	FBgn0036948	1
176	FBgn0036949	1
177	FBgn0036950	1
178	FBgn0036951	1
179	FBgn0036952	1
180	FBgn0036953	1
181	FBgn0037487	1
182	FBgn0037488	1
183	FBgn0038180	1
184	FBgn0038422	1
185	FBgn0038492	1
186	FBgn0038629	1
187	FBgn0038632	1
188	FBgn0038643	1
189	FBgn0038645	1
190	FBgn0038646	1
191	FBgn0039042	1
192	FBgn0039452	1
193	FBgn0039453	1
194	FBgn0040601	1
195	FBgn0040607	1
196	FBgn0040609	1
197	FBgn0040687	1
198	FBgn0040950	1
199	FBgn0040958	1
200	FBgn0040959	1
201	FBgn0050101	1
202	FBgn0050281	1
203	FBgn0050293	1
204	FBgn0051077	1
205	FBgn0051439	1
206	FBgn0051973	1
207	FBgn0052024	1
208	FBgn0052036	1
209	FBgn0052284	1
210	FBgn0052302	1
211	FBgn0052304	1
212	FBgn0052499	1
213	FBgn0052656	1
214	FBgn0053263	1
215	FBgn0053265	1
216	FBgn0053983	1
217	FBgn0053985	1
218	FBgn0053986	1
219	FBgn0085249	1
220	FBgn0085311	1
221	FBgn0085353	1
222	FBgn0085455	1
223	FBgn0085456	1
224	FBgn0250907	1
225	FBgn0259192	1
226	FBgn0259748	1
227	FBgn0260026	1
228	FBgn0260386	1
229	FBgn0260393	1
230	FBgn0260430	1
231	FBgn0260653	1
232	FBgn0261341	1
233	FBgn0261681	1
234	FBgn0261682	1
235	FBgn0262854	1
236	FBgn0262986	1
237	FBgn0263132	1
238	FBgn0263748	1
239	FBgn0264488	1
240	FBgn0000253	1
241	FBgn0002940	1
242	FBgn0011661	1
243	FBgn0011726	1
244	FBgn0015754	1
245	FBgn0015790	1
246	FBgn0016081	1
247	FBgn0020391	1
248	FBgn0022960	1
249	FBgn0024305	1
250	FBgn0026252	1
251	FBgn0026379	1
252	FBgn0027335	1
253	FBgn0027356	1
254	FBgn0031414	1
255	FBgn0032292	1
256	FBgn0033179	1
257	FBgn0034070	1
258	FBgn0034135	1
259	FBgn0035001	1
260	FBgn0039270	1
261	FBgn0053094	1
262	FBgn0086253	1
263	FBgn0259210	1
264	FBgn0259211	1
265	FBgn0259481	1
266	FBgn0261397	1
267	FBgn0261458	1
268	FBgn0261714	1
269	FBgn0265487	1
270	FBgn0267435	1
271	FBgn0000017	1
272	FBgn0000147	1
273	FBgn0001075	1
274	FBgn0001104	1
275	FBgn0003557	1
276	FBgn0004106	1
277	FBgn0011225	1
278	FBgn0020255	1
279	FBgn0031707	1
280	FBgn0037949	1
281	FBgn0038385	1
282	FBgn0039302	1
283	FBgn0051992	1
284	FBgn0259212	1
285	FBgn0262740	1
286	FBgn0267487	1
287	FBgn0002914	1
288	FBgn0003525	1
289	FBgn0032929	1
290	FBgn0036368	1
291	FBgn0259785	1
292	FBgn0261786	1
293	FBgn0003870	1
294	FBgn0003944	1
295	FBgn0004372	1
296	FBgn0004837	1
297	FBgn0010416	1
298	FBgn0015805	1
299	FBgn0017430	1
300	FBgn0022764	1
301	FBgn0023509	1
302	FBgn0027553	1
303	FBgn0028411	1
304	FBgn0028999	1
305	FBgn0029094	1
306	FBgn0034430	1
307	FBgn0034617	1
308	FBgn0036640	1
309	FBgn0038872	1
310	FBgn0041105	1
311	FBgn0260397	1
312	FBgn0261573	1
313	FBgn0263933	1
314	FBgn0265523	1
315	FBgn0001259	1
316	FBgn0004380	1
317	FBgn0015721	1
318	FBgn0016919	1
319	FBgn0016920	1
320	FBgn0025549	1
321	FBgn0026147	1
322	FBgn0029835	1
323	FBgn0030573	1
324	FBgn0030823	1
325	FBgn0031196	1
326	FBgn0031255	1
327	FBgn0031574	1
328	FBgn0031634	1
329	FBgn0031650	1
330	FBgn0031753	1
331	FBgn0031829	1
332	FBgn0032163	1
333	FBgn0032248	1
334	FBgn0032446	1
335	FBgn0032470	1
336	FBgn0032692	1
337	FBgn0032800	1
338	FBgn0032891	1
339	FBgn0033578	1
340	FBgn0034050	1
341	FBgn0034264	1
342	FBgn0034352	1
343	FBgn0034446	1
344	FBgn0034452	1
345	FBgn0034459	1
346	FBgn0035317	1
347	FBgn0035741	1
348	FBgn0036080	1
349	FBgn0036219	1
350	FBgn0036962	1
351	FBgn0037014	1
352	FBgn0037614	1
353	FBgn0037615	1
354	FBgn0038221	1
355	FBgn0038358	1
356	FBgn0039501	1
357	FBgn0039809	1
358	FBgn0039925	1
359	FBgn0045980	1
360	FBgn0046697	1
361	FBgn0050441	1
362	FBgn0051036	1
363	FBgn0051108	1
364	FBgn0052238	1
365	FBgn0052392	1
366	FBgn0259712	1
367	FBgn0260004	1
368	FBgn0000273	1
369	FBgn0000352	1
370	FBgn0015664	1
371	FBgn0022027	1
372	FBgn0024291	1
373	FBgn0026319	1
374	FBgn0028407	1
375	FBgn0028408	1
376	FBgn0029131	1
377	FBgn0029891	1
378	FBgn0030613	1
379	FBgn0031820	1
380	FBgn0032749	1
381	FBgn0034606	1
382	FBgn0034894	1
383	FBgn0037644	1
384	FBgn0037760	1
385	FBgn0038233	1
386	FBgn0052176	1
387	FBgn0085397	1
388	FBgn0086785	1
389	FBgn0260936	1
390	FBgn0260940	1
391	FBgn0261722	1
392	FBgn0262656	1
393	FBgn0013756	1
394	FBgn0052442	1
395	FBgn0261811	1
396	FBgn0000320	1
397	FBgn0000414	1
398	FBgn0001316	1
399	FBgn0003079	1
400	FBgn0004449	1
401	FBgn0005677	1
402	FBgn0016692	1
403	FBgn0016725	1
404	FBgn0016793	1
405	FBgn0027495	1
406	FBgn0033427	1
407	FBgn0033633	1
408	FBgn0035106	1
409	FBgn0036282	1
410	FBgn0038223	1
411	FBgn0039132	1
412	FBgn0040505	1
413	FBgn0041188	1
414	FBgn0086677	1
415	FBgn0265998	1
416	FBgn0010905	1
417	FBgn0013759	1
418	FBgn0031866	1
419	FBgn0034972	1
420	FBgn0038975	1
421	FBgn0051146	1
422	FBgn0083963	1
423	FBgn0083975	1
424	FBgn0266756	1
425	FBgn0022023	1
426	FBgn0035830	1
427	FBgn0262386	1
428	FBgn0262452	1
429	FBgn0264492	1
430	FBgn0000719	1
431	FBgn0002577	1
432	FBgn0003514	1
433	FBgn0004956	1
434	FBgn0010215	1
435	FBgn0011202	1
436	FBgn0014020	1
437	FBgn0024273	1
438	FBgn0026181	1
439	FBgn0036985	1
440	FBgn0039704	1
441	FBgn0039851	1
442	FBgn0039852	1
443	FBgn0066365	1
444	FBgn0085408	1
445	FBgn0284435	1
446	FBgn0004167	1
447	FBgn0014455	1
448	FBgn0015011	1
449	FBgn0034276	1
450	FBgn0035371	1
451	FBgn0038074	1
452	FBgn0263864	1
453	FBgn0000319	1
454	FBgn0001311	1
455	FBgn0001321	1
456	FBgn0011642	1
457	FBgn0013720	1
458	FBgn0015239	1
459	FBgn0019830	1
460	FBgn0024319	1
461	FBgn0030795	1
462	FBgn0030805	1
463	FBgn0031571	1
464	FBgn0034661	1
465	FBgn0036198	1
466	FBgn0036666	1
467	FBgn0038132	1
468	FBgn0039111	1
469	FBgn0039620	1
470	FBgn0039679	1
471	FBgn0065109	1
472	FBgn0265011	1
473	FBgn0266464	1
474	FBgn0283536	1
475	FBgn0002945	1
476	FBgn0005198	1
477	FBgn0015589	1
478	FBgn0026598	1
479	FBgn0001105	1
480	FBgn0002121	1
481	FBgn0004921	1
482	FBgn0011674	1
483	FBgn0031090	1
484	FBgn0033483	1
485	FBgn0039709	1
486	FBgn0041191	1
487	FBgn0001083	1
488	FBgn0001233	1
489	FBgn0003390	1
490	FBgn0004889	1
491	FBgn0004907	1
492	FBgn0010531	1
493	FBgn0010602	1
494	FBgn0011573	1
495	FBgn0013746	1
496	FBgn0015622	1
497	FBgn0027055	1
498	FBgn0027057	1
499	FBgn0028397	1
500	FBgn0028836	1
501	FBgn0028837	1
502	FBgn0030352	1
503	FBgn0030671	1
504	FBgn0030676	1
505	FBgn0030679	1
506	FBgn0031458	1
507	FBgn0033528	1
508	FBgn0034051	1
509	FBgn0035142	1
510	FBgn0035461	1
511	FBgn0036505	1
512	FBgn0037624	1
513	FBgn0038065	1
514	FBgn0042085	1
515	FBgn0086708	1
516	FBgn0261437	1
517	FBgn0263106	1
518	FBgn0264270	1
519	FBgn0264307	1
520	FBgn0264695	1
521	FBgn0265101	1
522	FBgn0267821	1
523	FBgn0003053	1
524	FBgn0003507	1
525	FBgn0003896	1
526	FBgn0003963	1
527	FBgn0003392	1
528	FBgn0004648	1
529	FBgn0010278	1
530	FBgn0020618	1
531	FBgn0037720	1
532	FBgn0086758	1
533	FBgn0263346	1
534	FBgn0265991	1
535	FBgn0266671	1
536	FBgn0283724	1
537	FBgn0001084	1
538	FBgn0001085	1
539	FBgn0001297	1
540	FBgn0003090	1
541	FBgn0003447	1
542	FBgn0010341	1
543	FBgn0014011	1
544	FBgn0014380	1
545	FBgn0015277	1
546	FBgn0027343	1
547	FBgn0033984	1
548	FBgn0034072	1
549	FBgn0036980	1
550	FBgn0052528	1
551	FBgn0083940	1
552	FBgn0260935	1
553	FBgn0262455	1
554	FBgn0266668	1

## Sheet: GO-TBLUP Female
	Gene	Count
1	FBgn0259685	7
2	FBgn0037324	4
3	FBgn0041100	4
4	FBgn0002413	4
5	FBgn0003444	3
6	FBgn0003892	3
7	FBgn0031550	3
8	FBgn0031634	3
9	FBgn0033578	3
10	FBgn0036080	3
11	FBgn0037989	3
12	FBgn0264006	3
13	FBgn0000273	3
14	FBgn0003205	3
15	FBgn0029891	3
16	FBgn0003731	3
17	FBgn0020386	3
18	FBgn0034970	3
19	FBgn0283535	3
20	FBgn0000253	3
21	FBgn0004102	3
22	FBgn0011661	3
23	FBgn0022960	3
24	FBgn0026379	3
25	FBgn0000241	3
26	FBgn0003515	3
27	FBgn0003996	3
28	FBgn0004512	3
29	FBgn0010241	3
30	FBgn0020445	3
31	FBgn0020762	3
32	FBgn0028539	3
33	FBgn0031220	3
34	FBgn0031449	3
35	FBgn0031515	3
36	FBgn0031516	3
37	FBgn0032026	3
38	FBgn0032167	3
39	FBgn0032456	3
40	FBgn0035695	3
41	FBgn0038740	3
42	FBgn0051121	3
43	FBgn0052091	3
44	FBgn0264494	3
45	FBgn0000463	3
46	FBgn0020309	3
47	FBgn0001259	2
48	FBgn0015721	2
49	FBgn0016919	2
50	FBgn0016920	2
51	FBgn0029835	2
52	FBgn0031255	2
53	FBgn0032248	2
54	FBgn0034352	2
55	FBgn0034446	2
56	FBgn0035317	2
57	FBgn0035741	2
58	FBgn0036219	2
59	FBgn0036962	2
60	FBgn0038221	2
61	FBgn0038358	2
62	FBgn0050441	2
63	FBgn0052392	2
64	FBgn0000352	2
65	FBgn0024732	2
66	FBgn0030613	2
67	FBgn0031820	2
68	FBgn0038233	2
69	FBgn0040491	2
70	FBgn0260936	2
71	FBgn0261722	2
72	FBgn0262451	2
73	FBgn0002174	2
74	FBgn0002573	2
75	FBgn0005672	2
76	FBgn0010379	2
77	FBgn0020415	2
78	FBgn0021796	2
79	FBgn0025637	2
80	FBgn0030163	2
81	FBgn0031384	2
82	FBgn0032006	2
83	FBgn0033738	2
84	FBgn0034368	2
85	FBgn0035402	2
86	FBgn0035793	2
87	FBgn0038365	2
88	FBgn0038519	2
89	FBgn0038570	2
90	FBgn0040650	2
91	FBgn0042693	2
92	FBgn0051832	2
93	FBgn0087011	2
94	FBgn0243512	2
95	FBgn0259176	2
96	FBgn0260970	2
97	FBgn0278604	2
98	FBgn0283531	2
99	FBgn0284421	2
100	FBgn0000319	2
101	FBgn0030805	2
102	FBgn0039679	2
103	FBgn0000017	2
104	FBgn0001075	2
105	FBgn0001104	2
106	FBgn0001108	2
107	FBgn0010333	2
108	FBgn0011726	2
109	FBgn0015790	2
110	FBgn0020391	2
111	FBgn0023489	2
112	FBgn0026252	2
113	FBgn0027356	2
114	FBgn0033179	2
115	FBgn0053094	2
116	FBgn0259481	2
117	FBgn0267435	2
118	FBgn0004513	2
119	FBgn0010549	2
120	FBgn0023536	2
121	FBgn0028675	2
122	FBgn0030403	2
123	FBgn0031069	2
124	FBgn0031169	2
125	FBgn0031170	2
126	FBgn0031171	2
127	FBgn0032018	2
128	FBgn0032908	2
129	FBgn0034493	2
130	FBgn0034612	2
131	FBgn0035244	2
132	FBgn0036747	2
133	FBgn0039207	2
134	FBgn0039644	2
135	FBgn0039645	2
136	FBgn0039890	2
137	FBgn0051213	2
138	FBgn0051792	2
139	FBgn0051793	2
140	FBgn0083956	2
141	FBgn0261998	2
142	FBgn0263316	2
143	FBgn0263747	2
144	FBgn0288229	2
145	FBgn0000320	2
146	FBgn0000414	2
147	FBgn0003079	2
148	FBgn0004449	2
149	FBgn0086677	2
150	FBgn0036368	2
151	FBgn0259785	2
152	FBgn0004372	2
153	FBgn0029094	2
154	FBgn0260397	2
155	FBgn0265523	2
156	FBgn0001105	2
157	FBgn0002121	2
158	FBgn0003391	2
159	FBgn0026192	2
160	FBgn0031090	2
161	FBgn0033483	2
162	FBgn0039709	2
163	FBgn0041191	2
164	FBgn0067864	2
165	FBgn0261873	2
166	FBgn0003607	2
167	FBgn0004400	2
168	FBgn0013756	2
169	FBgn0025355	2
170	FBgn0030082	2
171	FBgn0031613	2
172	FBgn0035829	2
173	FBgn0039338	2
174	FBgn0041210	2
175	FBgn0263755	2
176	FBgn0283657	2
177	FBgn0023523	2
178	FBgn0026384	2
179	FBgn0026385	2
180	FBgn0026386	2
181	FBgn0026388	2
182	FBgn0026389	2
183	FBgn0026390	2
184	FBgn0026391	2
185	FBgn0026392	2
186	FBgn0026393	2
187	FBgn0026394	2
188	FBgn0026395	2
189	FBgn0026396	2
190	FBgn0026397	2
191	FBgn0026398	2
192	FBgn0026399	2
193	FBgn0028946	2
194	FBgn0028963	2
195	FBgn0029521	2
196	FBgn0030016	2
197	FBgn0030204	2
198	FBgn0030298	2
199	FBgn0030715	2
200	FBgn0032096	2
201	FBgn0033041	2
202	FBgn0033043	2
203	FBgn0033404	2
204	FBgn0033422	2
205	FBgn0033727	2
206	FBgn0034473	2
207	FBgn0034865	2
208	FBgn0034866	2
209	FBgn0035382	2
210	FBgn0035604	2
211	FBgn0036009	2
212	FBgn0036019	2
213	FBgn0036078	2
214	FBgn0036474	2
215	FBgn0036709	2
216	FBgn0036757	2
217	FBgn0036937	2
218	FBgn0037322	2
219	FBgn0037399	2
220	FBgn0037501	2
221	FBgn0037576	2
222	FBgn0037590	2
223	FBgn0037591	2
224	FBgn0037594	2
225	FBgn0037685	2
226	FBgn0038203	2
227	FBgn0038798	2
228	FBgn0039033	2
229	FBgn0039034	2
230	FBgn0039551	2
231	FBgn0039582	2
232	FBgn0041621	2
233	FBgn0041622	2
234	FBgn0041623	2
235	FBgn0041624	2
236	FBgn0041625	2
237	FBgn0041626	2
238	FBgn0052704	2
239	FBgn0062565	2
240	FBgn0000116	2
241	FBgn0000384	2
242	FBgn0000499	2
243	FBgn0000721	2
244	FBgn0001216	2
245	FBgn0001233	2
246	FBgn0001247	2
247	FBgn0001965	2
248	FBgn0003392	2
249	FBgn0003510	2
250	FBgn0003716	2
251	FBgn0003882	2
252	FBgn0004574	2
253	FBgn0004636	2
254	FBgn0005640	2
255	FBgn0005671	2
256	FBgn0011205	2
257	FBgn0011676	2
258	FBgn0013750	2
259	FBgn0013954	2
260	FBgn0014020	2
261	FBgn0014141	2
262	FBgn0014388	2
263	FBgn0020626	2
264	FBgn0022382	2
265	FBgn0024248	2
266	FBgn0026597	2
267	FBgn0027932	2
268	FBgn0029079	2
269	FBgn0030300	2
270	FBgn0030391	2
271	FBgn0031307	2
272	FBgn0032298	2
273	FBgn0032664	2
274	FBgn0032812	2
275	FBgn0034951	2
276	FBgn0036299	2
277	FBgn0038965	2
278	FBgn0039244	2
279	FBgn0039882	2
280	FBgn0039924	2
281	FBgn0050178	2
282	FBgn0051624	2
283	FBgn0051988	2
284	FBgn0053087	2
285	FBgn0053208	2
286	FBgn0085354	2
287	FBgn0086779	2
288	FBgn0260440	2
289	FBgn0261260	2
290	FBgn0262733	2
291	FBgn0264078	2
292	FBgn0264324	2
293	FBgn0266599	2
294	FBgn0286784	2
295	FBgn0002945	2
296	FBgn0004872	2
297	FBgn0005198	2
298	FBgn0010278	2
299	FBgn0015589	2
300	FBgn0020618	2
301	FBgn0026598	2
302	FBgn0030366	2
303	gene	1
304	FBgn0004380	1
305	FBgn0025549	1
306	FBgn0026147	1
307	FBgn0030573	1
308	FBgn0030823	1
309	FBgn0031196	1
310	FBgn0031574	1
311	FBgn0031650	1
312	FBgn0031753	1
313	FBgn0031829	1
314	FBgn0032163	1
315	FBgn0032446	1
316	FBgn0032470	1
317	FBgn0032692	1
318	FBgn0032800	1
319	FBgn0032891	1
320	FBgn0034050	1
321	FBgn0034264	1
322	FBgn0034452	1
323	FBgn0034459	1
324	FBgn0037014	1
325	FBgn0037614	1
326	FBgn0037615	1
327	FBgn0039501	1
328	FBgn0039809	1
329	FBgn0039925	1
330	FBgn0045980	1
331	FBgn0046697	1
332	FBgn0051036	1
333	FBgn0051108	1
334	FBgn0052238	1
335	FBgn0259712	1
336	FBgn0260004	1
337	FBgn0015664	1
338	FBgn0022027	1
339	FBgn0024291	1
340	FBgn0026319	1
341	FBgn0028407	1
342	FBgn0028408	1
343	FBgn0029131	1
344	FBgn0032749	1
345	FBgn0034606	1
346	FBgn0034894	1
347	FBgn0037644	1
348	FBgn0037760	1
349	FBgn0052176	1
350	FBgn0085397	1
351	FBgn0086785	1
352	FBgn0260940	1
353	FBgn0262656	1
354	FBgn0000659	1
355	FBgn0001977	1
356	FBgn0002962	1
357	FBgn0004170	1
358	FBgn0004363	1
359	FBgn0004436	1
360	FBgn0005613	1
361	FBgn0015247	1
362	FBgn0015509	1
363	FBgn0015799	1
364	FBgn0020261	1
365	FBgn0023076	1
366	FBgn0024187	1
367	FBgn0024371	1
368	FBgn0025825	1
369	FBgn0026090	1
370	FBgn0028484	1
371	FBgn0031491	1
372	FBgn0031683	1
373	FBgn0032209	1
374	FBgn0032816	1
375	FBgn0033985	1
376	FBgn0034366	1
377	FBgn0034763	1
378	FBgn0035852	1
379	FBgn0035871	1
380	FBgn0038196	1
381	FBgn0038948	1
382	FBgn0051005	1
383	FBgn0052418	1
384	FBgn0067102	1
385	FBgn0085459	1
386	FBgn0260635	1
387	FBgn0262367	1
388	FBgn0262371	1
389	FBgn0262377	1
390	FBgn0262397	1
391	FBgn0262403	1
392	FBgn0262407	1
393	FBgn0262421	1
394	FBgn0262429	1
395	FBgn0262434	1
396	FBgn0262449	1
397	FBgn0262460	1
398	FBgn0262464	1
399	FBgn0263107	1
400	FBgn0264291	1
401	FBgn0266717	1
402	FBgn0283468	1
403	FBgn0286781	1
404	FBgn0001311	1
405	FBgn0001321	1
406	FBgn0011642	1
407	FBgn0013720	1
408	FBgn0015239	1
409	FBgn0019830	1
410	FBgn0024319	1
411	FBgn0030795	1
412	FBgn0031571	1
413	FBgn0034661	1
414	FBgn0036198	1
415	FBgn0036666	1
416	FBgn0038132	1
417	FBgn0039111	1
418	FBgn0039620	1
419	FBgn0065109	1
420	FBgn0265011	1
421	FBgn0266464	1
422	FBgn0283536	1
423	FBgn0013763	1
424	FBgn0020414	1
425	FBgn0020416	1
426	FBgn0022700	1
427	FBgn0022702	1
428	FBgn0022770	1
429	FBgn0023479	1
430	FBgn0025390	1
431	FBgn0026077	1
432	FBgn0026415	1
433	FBgn0027600	1
434	FBgn0028544	1
435	FBgn0028938	1
436	FBgn0029167	1
437	FBgn0029913	1
438	FBgn0030164	1
439	FBgn0030999	1
440	FBgn0031000	1
441	FBgn0031097	1
442	FBgn0031737	1
443	FBgn0031996	1
444	FBgn0032538	1
445	FBgn0032598	1
446	FBgn0033312	1
447	FBgn0034030	1
448	FBgn0034157	1
449	FBgn0034301	1
450	FBgn0034580	1
451	FBgn0034582	1
452	FBgn0035325	1
453	FBgn0035398	1
454	FBgn0035412	1
455	FBgn0035427	1
456	FBgn0035430	1
457	FBgn0035452	1
458	FBgn0035607	1
459	FBgn0035844	1
460	FBgn0035845	1
461	FBgn0035931	1
462	FBgn0035932	1
463	FBgn0035933	1
464	FBgn0036203	1
465	FBgn0036220	1
466	FBgn0036225	1
467	FBgn0036226	1
468	FBgn0036227	1
469	FBgn0036228	1
470	FBgn0036229	1
471	FBgn0036230	1
472	FBgn0036232	1
473	FBgn0036361	1
474	FBgn0036362	1
475	FBgn0036363	1
476	FBgn0036563	1
477	FBgn0036940	1
478	FBgn0036947	1
479	FBgn0036948	1
480	FBgn0036949	1
481	FBgn0036950	1
482	FBgn0036951	1
483	FBgn0036952	1
484	FBgn0036953	1
485	FBgn0037487	1
486	FBgn0037488	1
487	FBgn0038180	1
488	FBgn0038422	1
489	FBgn0038492	1
490	FBgn0038629	1
491	FBgn0038632	1
492	FBgn0038643	1
493	FBgn0038645	1
494	FBgn0038646	1
495	FBgn0039042	1
496	FBgn0039452	1
497	FBgn0039453	1
498	FBgn0040601	1
499	FBgn0040607	1
500	FBgn0040609	1
501	FBgn0040687	1
502	FBgn0040950	1
503	FBgn0040958	1
504	FBgn0040959	1
505	FBgn0050101	1
506	FBgn0050281	1
507	FBgn0050293	1
508	FBgn0051077	1
509	FBgn0051439	1
510	FBgn0051973	1
511	FBgn0052024	1
512	FBgn0052036	1
513	FBgn0052284	1
514	FBgn0052302	1
515	FBgn0052304	1
516	FBgn0052499	1
517	FBgn0052656	1
518	FBgn0053263	1
519	FBgn0053265	1
520	FBgn0053983	1
521	FBgn0053985	1
522	FBgn0053986	1
523	FBgn0064237	1
524	FBgn0085249	1
525	FBgn0085311	1
526	FBgn0085353	1
527	FBgn0085455	1
528	FBgn0085456	1
529	FBgn0250907	1
530	FBgn0259192	1
531	FBgn0259748	1
532	FBgn0260026	1
533	FBgn0260386	1
534	FBgn0260393	1
535	FBgn0260430	1
536	FBgn0260653	1
537	FBgn0261341	1
538	FBgn0261681	1
539	FBgn0261682	1
540	FBgn0262854	1
541	FBgn0262986	1
542	FBgn0263132	1
543	FBgn0263748	1
544	FBgn0264488	1
545	FBgn0000147	1
546	FBgn0003557	1
547	FBgn0004106	1
548	FBgn0011225	1
549	FBgn0020255	1
550	FBgn0031707	1
551	FBgn0037949	1
552	FBgn0038385	1
553	FBgn0039302	1
554	FBgn0051992	1
555	FBgn0259212	1
556	FBgn0262740	1
557	FBgn0267487	1
558	FBgn0002940	1
559	FBgn0015754	1
560	FBgn0016081	1
561	FBgn0024305	1
562	FBgn0027335	1
563	FBgn0031414	1
564	FBgn0032292	1
565	FBgn0034070	1
566	FBgn0034135	1
567	FBgn0035001	1
568	FBgn0039270	1
569	FBgn0086253	1
570	FBgn0259210	1
571	FBgn0259211	1
572	FBgn0261397	1
573	FBgn0261458	1
574	FBgn0261714	1
575	FBgn0265487	1
576	FBgn0031734	1
577	FBgn0038376	1
578	FBgn0039594	1
579	FBgn0053970	1
580	FBgn0001316	1
581	FBgn0005677	1
582	FBgn0016692	1
583	FBgn0016725	1
584	FBgn0016793	1
585	FBgn0027495	1
586	FBgn0033427	1
587	FBgn0033633	1
588	FBgn0035106	1
589	FBgn0036282	1
590	FBgn0038223	1
591	FBgn0039132	1
592	FBgn0040505	1
593	FBgn0041188	1
594	FBgn0265998	1
595	FBgn0003751	1
596	FBgn0037896	1
597	FBgn0261984	1
598	FBgn0266579	1
599	FBgn0003950	1
600	FBgn0013765	1
601	FBgn0025387	1
602	FBgn0025612	1
603	FBgn0027513	1
604	FBgn0031235	1
605	FBgn0032119	1
606	FBgn0032291	1
607	FBgn0032364	1
608	FBgn0032428	1
609	FBgn0032705	1
610	FBgn0033447	1
611	FBgn0033818	1
612	FBgn0033819	1
613	FBgn0034532	1
614	FBgn0035168	1
615	FBgn0036206	1
616	FBgn0036354	1
617	FBgn0036480	1
618	FBgn0037280	1
619	FBgn0037375	1
620	FBgn0038248	1
621	FBgn0038359	1
622	FBgn0038569	1
623	FBgn0038598	1
624	FBgn0039201	1
625	FBgn0039731	1
626	FBgn0050069	1
627	FBgn0067317	1
628	FBgn0086690	1
629	FBgn0087041	1
630	FBgn0260933	1
631	FBgn0261004	1
632	FBgn0262167	1
633	FBgn0266111	1
634	FBgn0002914	1
635	FBgn0003525	1
636	FBgn0032929	1
637	FBgn0261786	1
638	FBgn0003870	1
639	FBgn0003944	1
640	FBgn0004837	1
641	FBgn0010416	1
642	FBgn0015805	1
643	FBgn0017430	1
644	FBgn0022764	1
645	FBgn0023509	1
646	FBgn0027553	1
647	FBgn0028411	1
648	FBgn0028999	1
649	FBgn0034430	1
650	FBgn0034617	1
651	FBgn0036640	1
652	FBgn0038872	1
653	FBgn0041105	1
654	FBgn0261573	1
655	FBgn0263933	1
656	FBgn0000163	1
657	FBgn0004921	1
658	FBgn0011674	1
659	FBgn0261854	1
660	FBgn0000581	1
661	FBgn0000927	1
662	FBgn0001196	1
663	FBgn0001198	1
664	FBgn0002466	1
665	FBgn0002775	1
666	FBgn0003044	1
667	FBgn0003459	1
668	FBgn0003862	1
669	FBgn0004183	1
670	FBgn0004362	1
671	FBgn0004655	1
672	FBgn0005596	1
673	FBgn0005617	1
674	FBgn0010397	1
675	FBgn0011604	1
676	FBgn0013263	1
677	FBgn0013717	1
678	FBgn0013981	1
679	FBgn0014127	1
680	FBgn0015396	1
681	FBgn0015602	1
682	FBgn0019660	1
683	FBgn0019661	1
684	FBgn0020306	1
685	FBgn0020412	1
686	FBgn0022786	1
687	FBgn0022893	1
688	FBgn0023097	1
689	FBgn0023395	1
690	FBgn0024227	1
691	FBgn0024510	1
692	FBgn0025634	1
693	FBgn0025682	1
694	FBgn0026428	1
695	FBgn0026533	1
696	FBgn0027378	1
697	FBgn0027620	1
698	FBgn0028683	1
699	FBgn0029848	1
700	FBgn0030854	1
701	FBgn0031435	1
702	FBgn0031759	1
703	FBgn0033210	1
704	FBgn0034255	1
705	FBgn0036804	1
706	FBgn0037332	1
707	FBgn0037376	1
708	FBgn0037573	1
709	FBgn0037675	1
710	FBgn0037831	1
711	FBgn0039019	1
712	FBgn0039557	1
713	FBgn0044324	1
714	FBgn0051618	1
715	FBgn0053808	1
716	FBgn0053814	1
717	FBgn0053817	1
718	FBgn0053820	1
719	FBgn0053823	1
720	FBgn0053826	1
721	FBgn0053829	1
722	FBgn0053832	1
723	FBgn0053835	1
724	FBgn0053838	1
725	FBgn0053841	1
726	FBgn0053844	1
727	FBgn0053847	1
728	FBgn0053850	1
729	FBgn0053853	1
730	FBgn0053856	1
731	FBgn0053859	1
732	FBgn0053862	1
733	FBgn0053865	1
734	FBgn0053868	1
735	FBgn0053870	1
736	FBgn0053872	1
737	FBgn0053874	1
738	FBgn0053876	1
739	FBgn0053878	1
740	FBgn0053880	1
741	FBgn0053882	1
742	FBgn0053884	1
743	FBgn0053886	1
744	FBgn0053888	1
745	FBgn0053890	1
746	FBgn0053892	1
747	FBgn0053894	1
748	FBgn0053896	1
749	FBgn0053898	1
750	FBgn0053900	1
751	FBgn0053902	1
752	FBgn0053904	1
753	FBgn0053906	1
754	FBgn0053908	1
755	FBgn0053910	1
756	FBgn0061200	1
757	FBgn0061209	1
758	FBgn0086694	1
759	FBgn0086895	1
760	FBgn0260243	1
761	FBgn0261119	1
762	FBgn0261617	1
763	FBgn0263979	1
764	FBgn0286507	1
765	FBgn0038789	1
766	FBgn0041250	1
767	FBgn0260874	1
768	FBgn0000024	1
769	FBgn0000037	1
770	FBgn0000044	1
771	FBgn0000071	1
772	FBgn0000077	1
773	FBgn0000108	1
774	FBgn0000117	1
775	FBgn0000119	1
776	FBgn0000150	1
777	FBgn0000152	1
778	FBgn0000180	1
779	FBgn0000206	1
780	FBgn0000535	1
781	FBgn0000547	1
782	FBgn0000579	1
783	FBgn0000635	1
784	FBgn0000636	1
785	FBgn0000658	1
786	FBgn0000667	1
787	FBgn0001085	1
788	FBgn0001122	1
789	FBgn0001123	1
790	FBgn0001134	1
791	FBgn0001137	1
792	FBgn0001169	1
793	FBgn0001250	1
794	FBgn0001255	1
795	FBgn0001257	1
796	FBgn0001624	1
797	FBgn0001941	1
798	FBgn0001987	1
799	FBgn0002306	1
800	FBgn0002440	1
801	FBgn0002524	1
802	FBgn0002917	1
803	FBgn0002921	1
804	FBgn0002932	1
805	FBgn0003090	1
806	FBgn0003091	1
807	FBgn0003093	1
808	FBgn0003169	1
809	FBgn0003206	1
810	FBgn0003209	1
811	FBgn0003218	1
812	FBgn0003255	1
813	FBgn0003285	1
814	FBgn0003295	1
815	FBgn0003301	1
816	FBgn0003310	1
817	FBgn0003317	1
818	FBgn0003319	1
819	FBgn0003366	1
820	FBgn0003386	1
821	FBgn0003429	1
822	FBgn0003502	1
823	FBgn0003514	1
824	FBgn0003520	1
825	FBgn0003656	1
826	FBgn0003660	1
827	FBgn0003710	1
828	FBgn0003733	1
829	FBgn0003861	1
830	FBgn0003997	1
831	FBgn0004055	1
832	FBgn0004108	1
833	FBgn0004167	1
834	FBgn0004179	1
835	FBgn0004197	1
836	FBgn0004242	1
837	FBgn0004244	1
838	FBgn0004369	1
839	FBgn0004390	1
840	FBgn0004397	1
841	FBgn0004435	1
842	FBgn0004456	1
843	FBgn0004509	1
844	FBgn0004514	1
845	FBgn0004595	1
846	FBgn0004598	1
847	FBgn0004619	1
848	FBgn0004620	1
849	FBgn0004622	1
850	FBgn0004638	1
851	FBgn0004644	1
852	FBgn0004646	1
853	FBgn0004647	1
854	FBgn0004649	1
855	FBgn0004657	1
856	FBgn0004839	1
857	FBgn0004841	1
858	FBgn0004852	1
859	FBgn0004907	1
860	FBgn0004910	1
861	FBgn0005564	1
862	FBgn0005586	1
863	FBgn0005614	1
864	FBgn0005631	1
865	FBgn0005775	1
866	FBgn0010051	1
867	FBgn0010105	1
868	FBgn0010197	1
869	FBgn0010215	1
870	FBgn0010238	1
871	FBgn0010240	1
872	FBgn0010246	1
873	FBgn0010341	1
874	FBgn0010348	1
875	FBgn0010380	1
876	FBgn0010389	1
877	FBgn0010399	1
878	FBgn0010414	1
879	FBgn0010434	1
880	FBgn0010435	1
881	FBgn0010441	1
882	FBgn0010473	1
883	FBgn0010497	1
884	FBgn0010651	1
885	FBgn0010894	1
886	FBgn0011288	1
887	FBgn0011300	1
888	FBgn0011582	1
889	FBgn0011592	1
890	FBgn0011603	1
891	FBgn0011653	1
892	FBgn0011672	1
893	FBgn0011747	1
894	FBgn0011829	1
895	FBgn0012037	1
896	FBgn0013272	1
897	FBgn0013342	1
898	FBgn0013343	1
899	FBgn0013726	1
900	FBgn0013749	1
901	FBgn0013759	1
902	FBgn0013997	1
903	FBgn0014007	1
904	FBgn0014009	1
905	FBgn0014010	1
906	FBgn0014011	1
907	FBgn0014033	1
908	FBgn0014073	1
909	FBgn0014163	1
910	FBgn0014380	1
911	FBgn0015229	1
912	FBgn0015230	1
913	FBgn0015268	1
914	FBgn0015278	1
915	FBgn0015279	1
916	FBgn0015286	1
917	FBgn0015296	1
918	FBgn0015380	1
919	FBgn0015399	1
920	FBgn0015400	1
921	FBgn0015513	1
922	FBgn0015558	1
923	FBgn0015609	1
924	FBgn0015622	1
925	FBgn0015776	1
926	FBgn0015777	1
927	FBgn0015795	1
928	FBgn0015838	1
929	FBgn0015872	1
930	FBgn0015926	1
931	FBgn0015946	1
932	FBgn0016122	1
933	FBgn0016650	1
934	FBgn0016693	1
935	FBgn0016701	1
936	FBgn0016794	1
937	FBgn0016797	1
938	FBgn0016984	1
939	FBgn0017561	1
940	FBgn0017590	1
941	FBgn0019972	1
942	FBgn0019985	1
943	FBgn0020224	1
944	FBgn0020238	1
945	FBgn0020278	1
946	FBgn0020429	1
947	FBgn0021764	1
948	FBgn0021847	1
949	FBgn0022355	1
950	FBgn0022800	1
951	FBgn0023000	1
952	FBgn0023001	1
953	FBgn0023143	1
954	FBgn0023180	1
955	FBgn0023388	1
956	FBgn0023407	1
957	FBgn0023416	1
958	FBgn0023524	1
959	FBgn0024150	1
960	FBgn0024177	1
961	FBgn0024179	1
962	FBgn0024189	1
963	FBgn0024236	1
964	FBgn0024315	1
965	FBgn0024320	1
966	FBgn0024734	1
967	FBgn0024754	1
968	FBgn0024806	1
969	FBgn0024814	1
970	FBgn0024836	1
971	FBgn0024944	1
972	FBgn0024980	1
973	FBgn0025595	1
974	FBgn0025631	1
975	FBgn0025642	1
976	FBgn0025693	1
977	FBgn0025709	1
978	FBgn0025726	1
979	FBgn0025740	1
980	FBgn0025741	1
981	FBgn0025743	1
982	FBgn0025777	1
983	FBgn0025837	1
984	FBgn0025864	1
985	FBgn0025865	1
986	FBgn0025878	1
987	FBgn0025936	1
988	FBgn0026061	1
989	FBgn0026255	1
990	FBgn0026313	1
991	FBgn0026376	1
992	FBgn0026404	1
993	FBgn0026438	1
994	FBgn0026439	1
995	FBgn0027106	1
996	FBgn0027107	1
997	FBgn0027108	1
998	FBgn0027342	1
999	FBgn0027343	1
1000	FBgn0027498	1
1001	FBgn0027527	1
1002	FBgn0027528	1
1003	FBgn0027539	1
1004	FBgn0027556	1
1005	FBgn0027570	1
1006	FBgn0027575	1
1007	FBgn0027578	1
1008	FBgn0027579	1
1009	FBgn0027594	1
1010	FBgn0027657	1
1011	FBgn0027865	1
1012	FBgn0028369	1
1013	FBgn0028370	1
1014	FBgn0028379	1
1015	FBgn0028400	1
1016	FBgn0028422	1
1017	FBgn0028482	1
1018	FBgn0028513	1
1019	FBgn0028516	1
1020	FBgn0028531	1
1021	FBgn0028541	1
1022	FBgn0028582	1
1023	FBgn0028644	1
1024	FBgn0028645	1
1025	FBgn0028669	1
1026	FBgn0028670	1
1027	FBgn0028671	1
1028	FBgn0028699	1
1029	FBgn0028703	1
1030	FBgn0028717	1
1031	FBgn0028862	1
1032	FBgn0028879	1
1033	FBgn0028888	1
1034	FBgn0029095	1
1035	FBgn0029114	1
1036	FBgn0029679	1
1037	FBgn0029687	1
1038	FBgn0029723	1
1039	FBgn0029727	1
1040	FBgn0029761	1
1041	FBgn0029762	1
1042	FBgn0029768	1
1043	FBgn0029769	1
1044	FBgn0029843	1
1045	FBgn0029909	1
1046	FBgn0029950	1
1047	FBgn0029974	1
1048	FBgn0030011	1
1049	FBgn0030200	1
1050	FBgn0030221	1
1051	FBgn0030318	1
1052	FBgn0030343	1
1053	FBgn0030349	1
1054	FBgn0030360	1
1055	FBgn0030361	1
1056	FBgn0030412	1
1057	FBgn0030425	1
1058	FBgn0030437	1
1059	FBgn0030452	1
1060	FBgn0030466	1
1061	FBgn0030522	1
1062	FBgn0030559	1
1063	FBgn0030600	1
1064	FBgn0030638	1
1065	FBgn0030703	1
1066	FBgn0030706	1
1067	FBgn0030723	1
1068	FBgn0030746	1
1069	FBgn0030747	1
1070	FBgn0030752	1
1071	FBgn0030756	1
1072	FBgn0030761	1
1073	FBgn0030796	1
1074	FBgn0030890	1
1075	FBgn0030932	1
1076	FBgn0030941	1
1077	FBgn0030989	1
1078	FBgn0030992	1
1079	FBgn0030993	1
1080	FBgn0031016	1
1081	FBgn0031030	1
1082	FBgn0031064	1
1083	FBgn0031065	1
1084	FBgn0031081	1
1085	FBgn0031106	1
1086	FBgn0031209	1
1087	FBgn0031250	1
1088	FBgn0031285	1
1089	FBgn0031313	1
1090	FBgn0031458	1
1091	FBgn0031462	1
1092	FBgn0031473	1
1093	FBgn0031548	1
1094	FBgn0031645	1
1095	FBgn0031678	1
1096	FBgn0031702	1
1097	FBgn0031725	1
1098	FBgn0031741	1
1099	FBgn0031805	1
1100	FBgn0031808	1
1101	FBgn0031835	1
1102	FBgn0031837	1
1103	FBgn0031866	1
1104	FBgn0031872	1
1105	FBgn0031926	1
1106	FBgn0032116	1
1107	FBgn0032120	1
1108	FBgn0032123	1
1109	FBgn0032129	1
1110	FBgn0032136	1
1111	FBgn0032187	1
1112	FBgn0032221	1
1113	FBgn0032233	1
1114	FBgn0032341	1
1115	FBgn0032363	1
1116	FBgn0032373	1
1117	FBgn0032378	1
1118	FBgn0032409	1
1119	FBgn0032433	1
1120	FBgn0032435	1
1121	FBgn0032442	1
1122	FBgn0032449	1
1123	FBgn0032484	1
1124	FBgn0032535	1
1125	FBgn0032536	1
1126	FBgn0032585	1
1127	FBgn0032593	1
1128	FBgn0032613	1
1129	FBgn0032682	1
1130	FBgn0032706	1
1131	FBgn0032731	1
1132	FBgn0032732	1
1133	FBgn0032827	1
1134	FBgn0032880	1
1135	FBgn0032895	1
1136	FBgn0032897	1
1137	FBgn0032911	1
1138	FBgn0032949	1
1139	FBgn0033028	1
1140	FBgn0033096	1
1141	FBgn0033097	1
1142	FBgn0033159	1
1143	FBgn0033196	1
1144	FBgn0033212	1
1145	FBgn0033244	1
1146	FBgn0033259	1
1147	FBgn0033289	1
1148	FBgn0033313	1
1149	FBgn0033366	1
1150	FBgn0033371	1
1151	FBgn0033402	1
1152	FBgn0033438	1
1153	FBgn0033474	1
1154	FBgn0033558	1
1155	FBgn0033579	1
1156	FBgn0033582	1
1157	FBgn0033631	1
1158	FBgn0033635	1
1159	FBgn0033644	1
1160	FBgn0033657	1
1161	FBgn0033679	1
1162	FBgn0033685	1
1163	FBgn0033739	1
1164	FBgn0033742	1
1165	FBgn0033744	1
1166	FBgn0033778	1
1167	FBgn0033783	1
1168	FBgn0033784	1
1169	FBgn0033880	1
1170	FBgn0033932	1
1171	FBgn0033935	1
1172	FBgn0033955	1
1173	FBgn0033988	1
1174	FBgn0034072	1
1175	FBgn0034083	1
1176	FBgn0034085	1
1177	FBgn0034094	1
1178	FBgn0034136	1
1179	FBgn0034158	1
1180	FBgn0034179	1
1181	FBgn0034180	1
1182	FBgn0034225	1
1183	FBgn0034230	1
1184	FBgn0034262	1
1185	FBgn0034267	1
1186	FBgn0034269	1
1187	FBgn0034279	1
1188	FBgn0034286	1
1189	FBgn0034476	1
1190	FBgn0034540	1
1191	FBgn0034568	1
1192	FBgn0034626	1
1193	FBgn0034715	1
1194	FBgn0034716	1
1195	FBgn0034717	1
1196	FBgn0034718	1
1197	FBgn0034723	1
1198	FBgn0034789	1
1199	FBgn0034882	1
1200	FBgn0034883	1
1201	FBgn0034884	1
1202	FBgn0034885	1
1203	FBgn0034909	1
1204	FBgn0034913	1
1205	FBgn0035049	1
1206	FBgn0035060	1
1207	FBgn0035076	1
1208	FBgn0035101	1
1209	FBgn0035170	1
1210	FBgn0035331	1
1211	FBgn0035385	1
1212	FBgn0035390	1
1213	FBgn0035432	1
1214	FBgn0035533	1
1215	FBgn0035538	1
1216	FBgn0035540	1
1217	FBgn0035583	1
1218	FBgn0035649	1
1219	FBgn0035696	1
1220	FBgn0035880	1
1221	FBgn0035936	1
1222	FBgn0035969	1
1223	FBgn0035975	1
1224	FBgn0035976	1
1225	FBgn0035977	1
1226	FBgn0035983	1
1227	FBgn0036007	1
1228	FBgn0036043	1
1229	FBgn0036058	1
1230	FBgn0036085	1
1231	FBgn0036101	1
1232	FBgn0036141	1
1233	FBgn0036235	1
1234	FBgn0036278	1
1235	FBgn0036279	1
1236	FBgn0036316	1
1237	FBgn0036317	1
1238	FBgn0036319	1
1239	FBgn0036341	1
1240	FBgn0036463	1
1241	FBgn0036491	1
1242	FBgn0036492	1
1243	FBgn0036493	1
1244	FBgn0036501	1
1245	FBgn0036509	1
1246	FBgn0036556	1
1247	FBgn0036587	1
1248	FBgn0036643	1
1249	FBgn0036715	1
1250	FBgn0036732	1
1251	FBgn0036742	1
1252	FBgn0036764	1
1253	FBgn0036773	1
1254	FBgn0036789	1
1255	FBgn0036790	1
1256	FBgn0036816	1
1257	FBgn0036829	1
1258	FBgn0036919	1
1259	FBgn0036934	1
1260	FBgn0036945	1
1261	FBgn0036980	1
1262	FBgn0036984	1
1263	FBgn0037000	1
1264	FBgn0037012	1
1265	FBgn0037084	1
1266	FBgn0037092	1
1267	FBgn0037100	1
1268	FBgn0037107	1
1269	FBgn0037188	1
1270	FBgn0037203	1
1271	FBgn0037230	1
1272	FBgn0037240	1
1273	FBgn0037265	1
1274	FBgn0037315	1
1275	FBgn0037339	1
1276	FBgn0037358	1
1277	FBgn0037364	1
1278	FBgn0037406	1
1279	FBgn0037408	1
1280	FBgn0037410	1
1281	FBgn0037411	1
1282	FBgn0037412	1
1283	FBgn0037413	1
1284	FBgn0037414	1
1285	FBgn0037415	1
1286	FBgn0037416	1
1287	FBgn0037418	1
1288	FBgn0037419	1
1289	FBgn0037422	1
1290	FBgn0037424	1
1291	FBgn0037427	1
1292	FBgn0037428	1
1293	FBgn0037429	1
1294	FBgn0037430	1
1295	FBgn0037443	1
1296	FBgn0037533	1
1297	FBgn0037655	1
1298	FBgn0037671	1
1299	FBgn0037680	1
1300	FBgn0037702	1
1301	FBgn0037727	1
1302	FBgn0037754	1
1303	FBgn0037807	1
1304	FBgn0037845	1
1305	FBgn0037846	1
1306	FBgn0037895	1
1307	FBgn0037908	1
1308	FBgn0037963	1
1309	FBgn0037986	1
1310	FBgn0038063	1
1311	FBgn0038133	1
1312	FBgn0038139	1
1313	FBgn0038140	1
1314	FBgn0038149	1
1315	FBgn0038186	1
1316	FBgn0038201	1
1317	FBgn0038206	1
1318	FBgn0038237	1
1319	FBgn0038247	1
1320	FBgn0038279	1
1321	FBgn0038282	1
1322	FBgn0038309	1
1323	FBgn0038312	1
1324	FBgn0038412	1
1325	FBgn0038432	1
1326	FBgn0038439	1
1327	FBgn0038466	1
1328	FBgn0038498	1
1329	FBgn0038541	1
1330	FBgn0038542	1
1331	FBgn0038545	1
1332	FBgn0038613	1
1333	FBgn0038641	1
1334	FBgn0038653	1
1335	FBgn0038721	1
1336	FBgn0038818	1
1337	FBgn0038837	1
1338	FBgn0038840	1
1339	FBgn0038874	1
1340	FBgn0038880	1
1341	FBgn0038952	1
1342	FBgn0038980	1
1343	FBgn0038984	1
1344	FBgn0039022	1
1345	FBgn0039023	1
1346	FBgn0039024	1
1347	FBgn0039081	1
1348	FBgn0039157	1
1349	FBgn0039187	1
1350	FBgn0039232	1
1351	FBgn0039234	1
1352	FBgn0039277	1
1353	FBgn0039282	1
1354	FBgn0039294	1
1355	FBgn0039387	1
1356	FBgn0039396	1
1357	FBgn0039478	1
1358	FBgn0039528	1
1359	FBgn0039532	1
1360	FBgn0039564	1
1361	FBgn0039595	1
1362	FBgn0039609	1
1363	FBgn0039611	1
1364	FBgn0039612	1
1365	FBgn0039613	1
1366	FBgn0039617	1
1367	FBgn0039688	1
1368	FBgn0039734	1
1369	FBgn0039771	1
1370	FBgn0039818	1
1371	FBgn0039821	1
1372	FBgn0039862	1
1373	FBgn0039900	1
1374	FBgn0039911	1
1375	FBgn0039915	1
1376	FBgn0039916	1
1377	FBgn0039927	1
1378	FBgn0039928	1
1379	FBgn0040079	1
1380	FBgn0040238	1
1381	FBgn0040279	1
1382	FBgn0040297	1
1383	FBgn0040323	1
1384	FBgn0040324	1
1385	FBgn0040355	1
1386	FBgn0040370	1
1387	FBgn0040388	1
1388	FBgn0040475	1
1389	FBgn0040726	1
1390	FBgn0041087	1
1391	FBgn0041097	1
1392	FBgn0041585	1
1393	FBgn0041604	1
1394	FBgn0041629	1
1395	FBgn0041630	1
1396	FBgn0042126	1
1397	FBgn0044823	1
1398	FBgn0045063	1
1399	FBgn0045073	1
1400	FBgn0046113	1
1401	FBgn0050021	1
1402	FBgn0050035	1
1403	FBgn0050048	1
1404	FBgn0050103	1
1405	FBgn0050104	1
1406	FBgn0050106	1
1407	FBgn0050158	1
1408	FBgn0050277	1
1409	FBgn0050284	1
1410	FBgn0050361	1
1411	FBgn0050372	1
1412	FBgn0051072	1
1413	FBgn0051092	1
1414	FBgn0051116	1
1415	FBgn0051183	1
1416	FBgn0051195	1
1417	FBgn0051201	1
1418	FBgn0051342	1
1419	FBgn0051358	1
1420	FBgn0051361	1
1421	FBgn0051431	1
1422	FBgn0051561	1
1423	FBgn0051634	1
1424	FBgn0051642	1
1425	FBgn0051646	1
1426	FBgn0051660	1
1427	FBgn0051708	1
1428	FBgn0051720	1
1429	FBgn0051729	1
1430	FBgn0051814	1
1431	FBgn0051835	1
1432	FBgn0051860	1
1433	FBgn0052056	1
1434	FBgn0052068	1
1435	FBgn0052206	1
1436	FBgn0052225	1
1437	FBgn0052227	1
1438	FBgn0052432	1
1439	FBgn0052447	1
1440	FBgn0052451	1
1441	FBgn0052521	1
1442	FBgn0052557	1
1443	FBgn0052579	1
1444	FBgn0052600	1
1445	FBgn0052638	1
1446	FBgn0052670	1
1447	FBgn0052671	1
1448	FBgn0052673	1
1449	FBgn0052677	1
1450	FBgn0052683	1
1451	FBgn0052791	1
1452	FBgn0052843	1
1453	FBgn0052982	1
1454	FBgn0053096	1
1455	FBgn0053120	1
1456	FBgn0053181	1
1457	FBgn0053202	1
1458	FBgn0053481	1
1459	FBgn0053513	1
1460	FBgn0053516	1
1461	FBgn0053958	1
1462	FBgn0053988	1
1463	FBgn0060296	1
1464	FBgn0062411	1
1465	FBgn0062413	1
1466	FBgn0066101	1
1467	FBgn0067052	1
1468	FBgn0083940	1
1469	FBgn0085382	1
1470	FBgn0085386	1
1471	FBgn0085387	1
1472	FBgn0085390	1
1473	FBgn0085399	1
1474	FBgn0085408	1
1475	FBgn0085410	1
1476	FBgn0085419	1
1477	FBgn0085420	1
1478	FBgn0085421	1
1479	FBgn0085422	1
1480	FBgn0085423	1
1481	FBgn0085426	1
1482	FBgn0085428	1
1483	FBgn0085431	1
1484	FBgn0085434	1
1485	FBgn0086347	1
1486	FBgn0086384	1
1487	FBgn0086711	1
1488	FBgn0086784	1
1489	FBgn0086913	1
1490	FBgn0087012	1
1491	FBgn0087040	1
1492	FBgn0250757	1
1493	FBgn0250785	1
1494	FBgn0250788	1
1495	FBgn0250789	1
1496	FBgn0250821	1
1497	FBgn0250823	1
1498	FBgn0250837	1
1499	FBgn0250910	1
1500	FBgn0259101	1
1501	FBgn0259111	1
1502	FBgn0259143	1
1503	FBgn0259145	1
1504	FBgn0259174	1
1505	FBgn0259175	1
1506	FBgn0259214	1
1507	FBgn0259215	1
1508	FBgn0259221	1
1509	FBgn0259228	1
1510	FBgn0259231	1
1511	FBgn0259245	1
1512	FBgn0259682	1
1513	FBgn0259714	1
1514	FBgn0259716	1
1515	FBgn0259734	1
1516	FBgn0259735	1
1517	FBgn0259896	1
1518	FBgn0259927	1
1519	FBgn0259984	1
1520	FBgn0260003	1
1521	FBgn0260011	1
1522	FBgn0260388	1
1523	FBgn0260442	1
1524	FBgn0260446	1
1525	FBgn0260458	1
1526	FBgn0260466	1
1527	FBgn0260499	1
1528	FBgn0260657	1
1529	FBgn0260658	1
1530	FBgn0260753	1
1531	FBgn0260798	1
1532	FBgn0260799	1
1533	FBgn0260953	1
1534	FBgn0261046	1
1535	FBgn0261053	1
1536	FBgn0261085	1
1537	FBgn0261089	1
1538	FBgn0261090	1
1539	FBgn0261262	1
1540	FBgn0261279	1
1541	FBgn0261284	1
1542	FBgn0261360	1
1543	FBgn0261361	1
1544	FBgn0261444	1
1545	FBgn0261556	1
1546	FBgn0261574	1
1547	FBgn0261612	1
1548	FBgn0261675	1
1549	FBgn0261698	1
1550	FBgn0261788	1
1551	FBgn0261794	1
1552	FBgn0261802	1
1553	FBgn0261822	1
1554	FBgn0261871	1
1555	FBgn0261929	1
1556	FBgn0261988	1
1557	FBgn0262018	1
1558	FBgn0262124	1
1559	FBgn0262473	1
1560	FBgn0262509	1
1561	FBgn0262516	1
1562	FBgn0262518	1
1563	FBgn0262593	1
1564	FBgn0262614	1
1565	FBgn0262624	1
1566	FBgn0262867	1
1567	FBgn0263120	1
1568	FBgn0263131	1
1569	FBgn0263219	1
1570	FBgn0263278	1
1571	FBgn0263391	1
1572	FBgn0263598	1
1573	FBgn0263776	1
1574	FBgn0263780	1
1575	FBgn0263916	1
1576	FBgn0263930	1
1577	FBgn0264000	1
1578	FBgn0264002	1
1579	FBgn0264386	1
1580	FBgn0264598	1
1581	FBgn0264753	1
1582	FBgn0264855	1
1583	FBgn0264953	1
1584	FBgn0264959	1
1585	FBgn0264975	1
1586	FBgn0264978	1
1587	FBgn0265042	1
1588	FBgn0265045	1
1589	FBgn0265274	1
1590	FBgn0265296	1
1591	FBgn0265575	1
1592	FBgn0265605	1
1593	FBgn0265767	1
1594	FBgn0265778	1
1595	FBgn0266136	1
1596	FBgn0266137	1
1597	FBgn0266346	1
1598	FBgn0266354	1
1599	FBgn0266429	1
1600	FBgn0266432	1
1601	FBgn0266669	1
1602	FBgn0266670	1
1603	FBgn0266672	1
1604	FBgn0266720	1
1605	FBgn0266756	1
1606	FBgn0266758	1
1607	FBgn0267350	1
1608	FBgn0267363	1
1609	FBgn0267428	1
1610	FBgn0267430	1
1611	FBgn0267488	1
1612	FBgn0267728	1
1613	FBgn0267796	1
1614	FBgn0267849	1
1615	FBgn0267975	1
1616	FBgn0283499	1
1617	FBgn0283666	1
1618	FBgn0283678	1
1619	FBgn0284084	1
1620	FBgn0284247	1
1621	FBgn0284408	1
1622	FBgn0284436	1
1623	FBgn0285896	1
1624	FBgn0285910	1
1625	FBgn0285925	1
1626	FBgn0285944	1
1627	FBgn0286203	1
1628	FBgn0286976	1
1629	FBgn0287775	1
1630	FBgn0287828	1
1631	FBgn0000053	1
1632	FBgn0000055	1
1633	FBgn0000064	1
1634	FBgn0000097	1
1635	FBgn0000100	1
1636	FBgn0000181	1
1637	FBgn0000183	1
1638	FBgn0000239	1
1639	FBgn0000250	1
1640	FBgn0000257	1
1641	FBgn0000259	1
1642	FBgn0000274	1
1643	FBgn0000286	1
1644	FBgn0000303	1
1645	FBgn0000316	1
1646	FBgn0000317	1
1647	FBgn0000318	1
1648	FBgn0000377	1
1649	FBgn0000392	1
1650	FBgn0000404	1
1651	FBgn0000479	1
1652	FBgn0000524	1
1653	FBgn0000559	1
1654	FBgn0000928	1
1655	FBgn0001079	1
1656	FBgn0001091	1
1657	FBgn0001092	1
1658	FBgn0001098	1
1659	FBgn0001124	1
1660	FBgn0001128	1
1661	FBgn0001186	1
1662	FBgn0001187	1
1663	FBgn0001224	1
1664	FBgn0001225	1
1665	FBgn0001235	1
1666	FBgn0001248	1
1667	FBgn0001280	1
1668	FBgn0001281	1
1669	FBgn0001291	1
1670	FBgn0001565	1
1671	FBgn0001942	1
1672	FBgn0001961	1
1673	FBgn0002069	1
1674	FBgn0002183	1
1675	FBgn0002530	1
1676	FBgn0002719	1
1677	FBgn0002772	1
1678	FBgn0002774	1
1679	FBgn0003023	1
1680	FBgn0003067	1
1681	FBgn0003074	1
1682	FBgn0003076	1
1683	FBgn0003124	1
1684	FBgn0003189	1
1685	FBgn0003256	1
1686	FBgn0003346	1
1687	FBgn0003371	1
1688	FBgn0003410	1
1689	FBgn0003512	1
1690	FBgn0003513	1
1691	FBgn0003676	1
1692	FBgn0003721	1
1693	FBgn0003891	1
1694	FBgn0003969	1
1695	FBgn0004057	1
1696	FBgn0004177	1
1697	FBgn0004432	1
1698	FBgn0004516	1
1699	FBgn0004580	1
1700	FBgn0004654	1
1701	FBgn0004698	1
1702	FBgn0004859	1
1703	FBgn0004864	1
1704	FBgn0004868	1
1705	FBgn0004876	1
1706	FBgn0004889	1
1707	FBgn0004924	1
1708	FBgn0004926	1
1709	FBgn0005278	1
1710	FBgn0005355	1
1711	FBgn0005632	1
1712	FBgn0005777	1
1713	FBgn0010100	1
1714	FBgn0010109	1
1715	FBgn0010225	1
1716	FBgn0010300	1
1717	FBgn0010358	1
1718	FBgn0010408	1
1719	FBgn0010411	1
1720	FBgn0010501	1
1721	FBgn0010583	1
1722	FBgn0010747	1
1723	FBgn0010786	1
1724	FBgn0010909	1
1725	FBgn0011224	1
1726	FBgn0011260	1
1727	FBgn0011274	1
1728	FBgn0011638	1
1729	FBgn0011648	1
1730	FBgn0011704	1
1731	FBgn0011725	1
1732	FBgn0011739	1
1733	FBgn0011761	1
1734	FBgn0011768	1
1735	FBgn0011837	1
1736	FBgn0011840	1
1737	FBgn0011844	1
1738	FBgn0011845	1
1739	FBgn0011848	1
1740	FBgn0011849	1
1741	FBgn0011850	1
1742	FBgn0011851	1
1743	FBgn0011852	1
1744	FBgn0011853	1
1745	FBgn0011854	1
1746	FBgn0011855	1
1747	FBgn0011858	1
1748	FBgn0011859	1
1749	FBgn0011860	1
1750	FBgn0011861	1
1751	FBgn0011862	1
1752	FBgn0011863	1
1753	FBgn0011864	1
1754	FBgn0011865	1
1755	FBgn0011866	1
1756	FBgn0011867	1
1757	FBgn0011868	1
1758	FBgn0011869	1
1759	FBgn0011870	1
1760	FBgn0011871	1
1761	FBgn0011872	1
1762	FBgn0011878	1
1763	FBgn0011879	1
1764	FBgn0011880	1
1765	FBgn0011881	1
1766	FBgn0011882	1
1767	FBgn0011883	1
1768	FBgn0011884	1
1769	FBgn0011885	1
1770	FBgn0011887	1
1771	FBgn0011888	1
1772	FBgn0011889	1
1773	FBgn0011890	1
1774	FBgn0011891	1
1775	FBgn0011892	1
1776	FBgn0011893	1
1777	FBgn0011894	1
1778	FBgn0011895	1
1779	FBgn0011896	1
1780	FBgn0011897	1
1781	FBgn0011902	1
1782	FBgn0011904	1
1783	FBgn0011905	1
1784	FBgn0011906	1
1785	FBgn0011909	1
1786	FBgn0011910	1
1787	FBgn0011915	1
1788	FBgn0011916	1
1789	FBgn0011919	1
1790	FBgn0011921	1
1791	FBgn0011927	1
1792	FBgn0011928	1
1793	FBgn0011931	1
1794	FBgn0011932	1
1795	FBgn0011933	1
1796	FBgn0011934	1
1797	FBgn0011935	1
1798	FBgn0011936	1
1799	FBgn0011937	1
1800	FBgn0011938	1
1801	FBgn0011944	1
1802	FBgn0011945	1
1803	FBgn0011948	1
1804	FBgn0011949	1
1805	FBgn0011950	1
1806	FBgn0011951	1
1807	FBgn0011952	1
1808	FBgn0011953	1
1809	FBgn0011954	1
1810	FBgn0011955	1
1811	FBgn0011956	1
1812	FBgn0011957	1
1813	FBgn0011958	1
1814	FBgn0011959	1
1815	FBgn0011960	1
1816	FBgn0011961	1
1817	FBgn0011962	1
1818	FBgn0011963	1
1819	FBgn0011965	1
1820	FBgn0011966	1
1821	FBgn0011970	1
1822	FBgn0011971	1
1823	FBgn0011974	1
1824	FBgn0011975	1
1825	FBgn0011976	1
1826	FBgn0011977	1
1827	FBgn0011980	1
1828	FBgn0011981	1
1829	FBgn0011982	1
1830	FBgn0011983	1
1831	FBgn0011984	1
1832	FBgn0011985	1
1833	FBgn0011986	1
1834	FBgn0011987	1
1835	FBgn0011993	1
1836	FBgn0011994	1
1837	FBgn0011998	1
1838	FBgn0011999	1
1839	FBgn0012000	1
1840	FBgn0012001	1
1841	FBgn0012002	1
1842	FBgn0012003	1
1843	FBgn0012004	1
1844	FBgn0012009	1
1845	FBgn0012010	1
1846	FBgn0012011	1
1847	FBgn0012016	1
1848	FBgn0012017	1
1849	FBgn0012018	1
1850	FBgn0012024	1
1851	FBgn0012025	1
1852	FBgn0012026	1
1853	FBgn0012027	1
1854	FBgn0012028	1
1855	FBgn0013563	1
1856	FBgn0013725	1
1857	FBgn0014018	1
1858	FBgn0014184	1
1859	FBgn0014396	1
1860	FBgn0014455	1
1861	FBgn0014931	1
1862	FBgn0015011	1
1863	FBgn0015218	1
1864	FBgn0015283	1
1865	FBgn0015359	1
1866	FBgn0015379	1
1867	FBgn0015623	1
1868	FBgn0015773	1
1869	FBgn0015778	1
1870	FBgn0015925	1
1871	FBgn0016059	1
1872	FBgn0016126	1
1873	FBgn0016756	1
1874	FBgn0016917	1
1875	FBgn0016930	1
1876	FBgn0017418	1
1877	FBgn0017545	1
1878	FBgn0017550	1
1879	FBgn0017581	1
1880	FBgn0019932	1
1881	FBgn0019990	1
1882	FBgn0020236	1
1883	FBgn0020299	1
1884	FBgn0020307	1
1885	FBgn0020370	1
1886	FBgn0020385	1
1887	FBgn0020443	1
1888	FBgn0020493	1
1889	FBgn0020513	1
1890	FBgn0020621	1
1891	FBgn0020653	1
1892	FBgn0020660	1
1893	FBgn0020767	1
1894	FBgn0021768	1
1895	FBgn0022023	1
1896	FBgn0022213	1
1897	FBgn0022384	1
1898	FBgn0022709	1
1899	FBgn0022768	1
1900	FBgn0022774	1
1901	FBgn0022943	1
1902	FBgn0023023	1
1903	FBgn0023213	1
1904	FBgn0023512	1
1905	FBgn0023516	1
1906	FBgn0023522	1
1907	FBgn0023535	1
1908	FBgn0024183	1
1909	FBgn0024188	1
1910	FBgn0024238	1
1911	FBgn0024920	1
1912	FBgn0024921	1
1913	FBgn0024943	1
1914	FBgn0024957	1
1915	FBgn0024958	1
1916	FBgn0024987	1
1917	FBgn0024995	1
1918	FBgn0025118	1
1919	FBgn0025574	1
1920	FBgn0025640	1
1921	FBgn0025680	1
1922	FBgn0025800	1
1923	FBgn0026084	1
1924	FBgn0026144	1
1925	FBgn0026150	1
1926	FBgn0026162	1
1927	FBgn0026163	1
1928	FBgn0026164	1
1929	FBgn0026181	1
1930	FBgn0026250	1
1931	FBgn0026259	1
1932	FBgn0026375	1
1933	FBgn0026378	1
1934	FBgn0026418	1
1935	FBgn0026566	1
1936	FBgn0026602	1
1937	FBgn0026777	1
1938	FBgn0027079	1
1939	FBgn0027084	1
1940	FBgn0027087	1
1941	FBgn0027090	1
1942	FBgn0027279	1
1943	FBgn0027492	1
1944	FBgn0027497	1
1945	FBgn0027518	1
1946	FBgn0027525	1
1947	FBgn0027552	1
1948	FBgn0027561	1
1949	FBgn0027621	1
1950	FBgn0027654	1
1951	FBgn0028292	1
1952	FBgn0028341	1
1953	FBgn0028426	1
1954	FBgn0028476	1
1955	FBgn0028500	1
1956	FBgn0028507	1
1957	FBgn0028691	1
1958	FBgn0028737	1
1959	FBgn0028882	1
1960	FBgn0028889	1
1961	FBgn0028909	1
1962	FBgn0028910	1
1963	FBgn0028911	1
1964	FBgn0028912	1
1965	FBgn0028978	1
1966	FBgn0028981	1
1967	FBgn0029006	1
1968	FBgn0029134	1
1969	FBgn0029676	1
1970	FBgn0029715	1
1971	FBgn0029763	1
1972	FBgn0029819	1
1973	FBgn0029823	1
1974	FBgn0029857	1
1975	FBgn0029939	1
1976	FBgn0030038	1
1977	FBgn0030086	1
1978	FBgn0030141	1
1979	FBgn0030207	1
1980	FBgn0030239	1
1981	FBgn0030241	1
1982	FBgn0030286	1
1983	FBgn0030305	1
1984	FBgn0030330	1
1985	FBgn0030345	1
1986	FBgn0030348	1
1987	FBgn0030365	1
1988	FBgn0030407	1
1989	FBgn0030410	1
1990	FBgn0030431	1
1991	FBgn0030478	1
1992	FBgn0030503	1
1993	FBgn0030519	1
1994	FBgn0030520	1
1995	FBgn0030529	1
1996	FBgn0030538	1
1997	FBgn0030563	1
1998	FBgn0030566	1
1999	FBgn0030608	1
[truncated: 660 more rows]

## Sheet: GO-BayesC Male
	Gene	Count
1	FBgn0020415	5
2	FBgn0003525	5
3	FBgn0013763	4
4	FBgn0020414	4
5	FBgn0020416	4
6	FBgn0026415	4
7	FBgn0064237	4
8	FBgn0284084	4
9	FBgn0004369	4
10	FBgn0014007	4
11	FBgn0003731	3
12	FBgn0004647	3
13	FBgn0283499	3
14	FBgn0000382	3
15	FBgn0000464	3
16	FBgn0004368	3
17	FBgn0004370	3
18	FBgn0024734	3
19	FBgn0026379	3
20	FBgn0034085	3
21	FBgn0267487	3
22	FBgn0003444	3
23	FBgn0004244	3
24	FBgn0263120	3
25	FBgn0005695	3
26	FBgn0025394	3
27	FBgn0037978	3
28	FBgn0038475	3
29	FBgn0040230	3
30	FBgn0261268	3
31	FBgn0264493	3
32	FBgn0022700	2
33	FBgn0022702	2
34	FBgn0029913	2
35	FBgn0034580	2
36	FBgn0034582	2
37	FBgn0035398	2
38	FBgn0038180	2
39	FBgn0050293	2
40	FBgn0250907	2
41	FBgn0263132	2
42	FBgn0000229	2
43	FBgn0000463	2
44	FBgn0002914	2
45	FBgn0003079	2
46	FBgn0003205	2
47	FBgn0010389	2
48	FBgn0011661	2
49	FBgn0024248	2
50	FBgn0028717	2
51	FBgn0036046	2
52	FBgn0036368	2
53	FBgn0040752	2
54	FBgn0259685	2
55	FBgn0261786	2
56	FBgn0285896	2
57	FBgn0016641	2
58	FBgn0025802	2
59	FBgn0028341	2
60	FBgn0030582	2
61	FBgn0030735	2
62	FBgn0031294	2
63	FBgn0031952	2
64	FBgn0035945	2
65	FBgn0036369	2
66	FBgn0036448	2
67	FBgn0259227	2
68	FBgn0261985	2
69	FBgn0267486	2
70	FBgn0000108	2
71	FBgn0000117	2
72	FBgn0000152	2
73	FBgn0000253	2
74	FBgn0000635	2
75	FBgn0001257	2
76	FBgn0001987	2
77	FBgn0002524	2
78	FBgn0003301	2
79	FBgn0003386	2
80	FBgn0003502	2
81	FBgn0003716	2
82	FBgn0003892	2
83	FBgn0004108	2
84	FBgn0004242	2
85	FBgn0004512	2
86	FBgn0004644	2
87	FBgn0004839	2
88	FBgn0005631	2
89	FBgn0010241	2
90	FBgn0010341	2
91	FBgn0010414	2
92	FBgn0010473	2
93	FBgn0011592	2
94	FBgn0011653	2
95	FBgn0011676	2
96	FBgn0011829	2
97	FBgn0014141	2
98	FBgn0015279	2
99	FBgn0015380	2
100	FBgn0015609	2
101	FBgn0015777	2
102	FBgn0017590	2
103	FBgn0020238	2
104	FBgn0023407	2
105	FBgn0025865	2
106	FBgn0025878	2
107	FBgn0026061	2
108	FBgn0026313	2
109	FBgn0027539	2
110	FBgn0027594	2
111	FBgn0028400	2
112	FBgn0028482	2
113	FBgn0028582	2
114	FBgn0030761	2
115	FBgn0031030	2
116	FBgn0032897	2
117	FBgn0033159	2
118	FBgn0033212	2
119	FBgn0033783	2
120	FBgn0033988	2
121	FBgn0034136	2
122	FBgn0034179	2
123	FBgn0034723	2
124	FBgn0036007	2
125	FBgn0036556	2
126	FBgn0037012	2
127	FBgn0037107	2
128	FBgn0037240	2
129	FBgn0039862	2
130	FBgn0039900	2
131	FBgn0041097	2
132	FBgn0041604	2
133	FBgn0045063	2
134	FBgn0050361	2
135	FBgn0052227	2
136	FBgn0085382	2
137	FBgn0250788	2
138	FBgn0260499	2
139	FBgn0261046	2
140	FBgn0261556	2
141	FBgn0261794	2
142	FBgn0261822	2
143	FBgn0262614	2
144	FBgn0262733	2
145	FBgn0263219	2
146	FBgn0263391	2
147	FBgn0263930	2
148	FBgn0264975	2
149	FBgn0265296	2
150	FBgn0266672	2
151	FBgn0267728	2
152	FBgn0267975	2
153	FBgn0286784	2
154	FBgn0027513	2
155	FBgn0031374	2
156	FBgn0032034	2
157	FBgn0039731	2
158	FBgn0262167	2
159	FBgn0266111	2
160	FBgn0010314	2
161	FBgn0020255	2
162	FBgn0030268	2
163	FBgn0015754	2
164	FBgn0030108	2
165	FBgn0035870	2
166	FBgn0013725	2
167	FBgn0029878	2
168	FBgn0037980	2
169	FBgn0260866	2
170	FBgn0086370	2
171	FBgn0031728	2
172	FBgn0283500	2
173	gene	1
174	FBgn0022770	1
175	FBgn0023479	1
176	FBgn0025390	1
177	FBgn0026077	1
178	FBgn0027600	1
179	FBgn0028544	1
180	FBgn0028938	1
181	FBgn0029167	1
182	FBgn0030164	1
183	FBgn0030999	1
184	FBgn0031000	1
185	FBgn0031097	1
186	FBgn0031737	1
187	FBgn0031996	1
188	FBgn0032538	1
189	FBgn0032598	1
190	FBgn0033312	1
191	FBgn0034030	1
192	FBgn0034157	1
193	FBgn0034301	1
194	FBgn0035325	1
195	FBgn0035412	1
196	FBgn0035427	1
197	FBgn0035430	1
198	FBgn0035452	1
199	FBgn0035607	1
200	FBgn0035844	1
201	FBgn0035845	1
202	FBgn0035931	1
203	FBgn0035932	1
204	FBgn0035933	1
205	FBgn0036203	1
206	FBgn0036220	1
207	FBgn0036225	1
208	FBgn0036226	1
209	FBgn0036227	1
210	FBgn0036228	1
211	FBgn0036229	1
212	FBgn0036230	1
213	FBgn0036232	1
214	FBgn0036361	1
215	FBgn0036362	1
216	FBgn0036363	1
217	FBgn0036563	1
218	FBgn0036940	1
219	FBgn0036947	1
220	FBgn0036948	1
221	FBgn0036949	1
222	FBgn0036950	1
223	FBgn0036951	1
224	FBgn0036952	1
225	FBgn0036953	1
226	FBgn0037487	1
227	FBgn0037488	1
228	FBgn0038422	1
229	FBgn0038492	1
230	FBgn0038629	1
231	FBgn0038632	1
232	FBgn0038643	1
233	FBgn0038645	1
234	FBgn0038646	1
235	FBgn0039042	1
236	FBgn0039452	1
237	FBgn0039453	1
238	FBgn0040601	1
239	FBgn0040607	1
240	FBgn0040609	1
241	FBgn0040687	1
242	FBgn0040950	1
243	FBgn0040958	1
244	FBgn0040959	1
245	FBgn0050101	1
246	FBgn0050281	1
247	FBgn0051077	1
248	FBgn0051439	1
249	FBgn0051973	1
250	FBgn0052024	1
251	FBgn0052036	1
252	FBgn0052284	1
253	FBgn0052302	1
254	FBgn0052304	1
255	FBgn0052499	1
256	FBgn0052656	1
257	FBgn0053263	1
258	FBgn0053265	1
259	FBgn0053983	1
260	FBgn0053985	1
261	FBgn0053986	1
262	FBgn0085249	1
263	FBgn0085311	1
264	FBgn0085353	1
265	FBgn0085455	1
266	FBgn0085456	1
267	FBgn0259192	1
268	FBgn0259748	1
269	FBgn0260026	1
270	FBgn0260386	1
271	FBgn0260393	1
272	FBgn0260430	1
273	FBgn0260653	1
274	FBgn0261341	1
275	FBgn0261681	1
276	FBgn0261682	1
277	FBgn0262854	1
278	FBgn0262986	1
279	FBgn0263748	1
280	FBgn0264488	1
281	FBgn0000251	1
282	FBgn0001235	1
283	FBgn0003118	1
284	FBgn0003256	1
285	FBgn0003984	1
286	FBgn0005558	1
287	FBgn0005672	1
288	FBgn0010379	1
289	FBgn0014135	1
290	FBgn0016917	1
291	FBgn0030802	1
292	FBgn0030964	1
293	FBgn0032698	1
294	FBgn0034970	1
295	FBgn0035001	1
296	FBgn0036752	1
297	FBgn0038172	1
298	FBgn0039302	1
299	FBgn0039994	1
300	FBgn0040290	1
301	FBgn0040754	1
302	FBgn0043903	1
303	FBgn0052179	1
304	FBgn0052418	1
305	FBgn0053542	1
306	FBgn0259176	1
307	FBgn0260744	1
308	FBgn0262451	1
309	FBgn0000320	1
310	FBgn0002673	1
311	FBgn0032971	1
312	FBgn0035124	1
313	FBgn0038655	1
314	FBgn0040076	1
315	FBgn0040077	1
316	FBgn0051469	1
317	FBgn0250874	1
318	FBgn0000024	1
319	FBgn0000037	1
320	FBgn0000044	1
321	FBgn0000071	1
322	FBgn0000077	1
323	FBgn0000116	1
324	FBgn0000119	1
325	FBgn0000150	1
326	FBgn0000180	1
327	FBgn0000206	1
328	FBgn0000241	1
329	FBgn0000273	1
330	FBgn0000319	1
331	FBgn0000384	1
332	FBgn0000499	1
333	FBgn0000535	1
334	FBgn0000547	1
335	FBgn0000579	1
336	FBgn0000636	1
337	FBgn0000658	1
338	FBgn0000667	1
339	FBgn0000721	1
340	FBgn0001075	1
341	FBgn0001085	1
342	FBgn0001104	1
343	FBgn0001105	1
344	FBgn0001122	1
345	FBgn0001123	1
346	FBgn0001134	1
347	FBgn0001137	1
348	FBgn0001169	1
349	FBgn0001216	1
350	FBgn0001233	1
351	FBgn0001247	1
352	FBgn0001250	1
353	FBgn0001255	1
354	FBgn0001259	1
355	FBgn0001624	1
356	FBgn0001941	1
357	FBgn0001965	1
358	FBgn0002121	1
359	FBgn0002306	1
360	FBgn0002413	1
361	FBgn0002440	1
362	FBgn0002917	1
363	FBgn0002921	1
364	FBgn0002932	1
365	FBgn0003090	1
366	FBgn0003091	1
367	FBgn0003093	1
368	FBgn0003169	1
369	FBgn0003206	1
370	FBgn0003209	1
371	FBgn0003218	1
372	FBgn0003255	1
373	FBgn0003285	1
374	FBgn0003295	1
375	FBgn0003310	1
376	FBgn0003317	1
377	FBgn0003319	1
378	FBgn0003366	1
379	FBgn0003391	1
380	FBgn0003392	1
381	FBgn0003429	1
382	FBgn0003510	1
383	FBgn0003514	1
384	FBgn0003515	1
385	FBgn0003520	1
386	FBgn0003656	1
387	FBgn0003660	1
388	FBgn0003710	1
389	FBgn0003733	1
390	FBgn0003861	1
391	FBgn0003882	1
392	FBgn0003996	1
393	FBgn0003997	1
394	FBgn0004055	1
395	FBgn0004167	1
396	FBgn0004179	1
397	FBgn0004197	1
398	FBgn0004390	1
399	FBgn0004397	1
400	FBgn0004435	1
401	FBgn0004449	1
402	FBgn0004456	1
403	FBgn0004509	1
404	FBgn0004514	1
405	FBgn0004574	1
406	FBgn0004595	1
407	FBgn0004598	1
408	FBgn0004619	1
409	FBgn0004620	1
410	FBgn0004622	1
411	FBgn0004636	1
412	FBgn0004638	1
413	FBgn0004646	1
414	FBgn0004649	1
415	FBgn0004657	1
416	FBgn0004841	1
417	FBgn0004852	1
418	FBgn0004907	1
419	FBgn0004910	1
420	FBgn0005564	1
421	FBgn0005586	1
422	FBgn0005614	1
423	FBgn0005640	1
424	FBgn0005671	1
425	FBgn0005775	1
426	FBgn0010051	1
427	FBgn0010105	1
428	FBgn0010197	1
429	FBgn0010215	1
430	FBgn0010238	1
431	FBgn0010240	1
432	FBgn0010246	1
433	FBgn0010333	1
434	FBgn0010348	1
435	FBgn0010380	1
436	FBgn0010399	1
437	FBgn0010434	1
438	FBgn0010435	1
439	FBgn0010441	1
440	FBgn0010497	1
441	FBgn0010651	1
442	FBgn0010894	1
443	FBgn0011205	1
444	FBgn0011288	1
445	FBgn0011300	1
446	FBgn0011582	1
447	FBgn0011603	1
448	FBgn0011672	1
449	FBgn0011747	1
450	FBgn0012037	1
451	FBgn0013272	1
452	FBgn0013342	1
453	FBgn0013343	1
454	FBgn0013726	1
455	FBgn0013749	1
456	FBgn0013750	1
457	FBgn0013759	1
458	FBgn0013954	1
459	FBgn0013997	1
460	FBgn0014009	1
461	FBgn0014010	1
462	FBgn0014011	1
463	FBgn0014020	1
464	FBgn0014033	1
465	FBgn0014073	1
466	FBgn0014163	1
467	FBgn0014380	1
468	FBgn0014388	1
469	FBgn0015229	1
470	FBgn0015230	1
471	FBgn0015268	1
472	FBgn0015278	1
473	FBgn0015286	1
474	FBgn0015296	1
475	FBgn0015399	1
476	FBgn0015400	1
477	FBgn0015513	1
478	FBgn0015558	1
479	FBgn0015622	1
480	FBgn0015776	1
481	FBgn0015790	1
482	FBgn0015795	1
483	FBgn0015838	1
484	FBgn0015872	1
485	FBgn0015926	1
486	FBgn0015946	1
487	FBgn0016122	1
488	FBgn0016650	1
489	FBgn0016693	1
490	FBgn0016701	1
491	FBgn0016794	1
492	FBgn0016797	1
493	FBgn0016920	1
494	FBgn0016984	1
495	FBgn0017561	1
496	FBgn0019972	1
497	FBgn0019985	1
498	FBgn0020224	1
499	FBgn0020278	1
500	FBgn0020386	1
501	FBgn0020391	1
502	FBgn0020429	1
503	FBgn0020445	1
504	FBgn0020626	1
505	FBgn0020762	1
506	FBgn0021764	1
507	FBgn0021847	1
508	FBgn0022355	1
509	FBgn0022382	1
510	FBgn0022800	1
511	FBgn0022960	1
512	FBgn0023000	1
513	FBgn0023001	1
514	FBgn0023143	1
515	FBgn0023180	1
516	FBgn0023388	1
517	FBgn0023416	1
518	FBgn0023523	1
519	FBgn0023524	1
520	FBgn0024150	1
521	FBgn0024177	1
522	FBgn0024179	1
523	FBgn0024189	1
524	FBgn0024236	1
525	FBgn0024315	1
526	FBgn0024320	1
527	FBgn0024754	1
528	FBgn0024806	1
529	FBgn0024814	1
530	FBgn0024836	1
531	FBgn0024944	1
532	FBgn0024980	1
533	FBgn0025595	1
534	FBgn0025631	1
535	FBgn0025642	1
536	FBgn0025693	1
537	FBgn0025709	1
538	FBgn0025726	1
539	FBgn0025740	1
540	FBgn0025741	1
541	FBgn0025743	1
542	FBgn0025777	1
543	FBgn0025837	1
544	FBgn0025864	1
545	FBgn0025936	1
546	FBgn0026192	1
547	FBgn0026255	1
548	FBgn0026376	1
549	FBgn0026384	1
550	FBgn0026385	1
551	FBgn0026386	1
552	FBgn0026388	1
553	FBgn0026389	1
554	FBgn0026390	1
555	FBgn0026391	1
556	FBgn0026392	1
557	FBgn0026393	1
558	FBgn0026394	1
559	FBgn0026395	1
560	FBgn0026396	1
561	FBgn0026397	1
562	FBgn0026398	1
563	FBgn0026399	1
564	FBgn0026404	1
565	FBgn0026438	1
566	FBgn0026439	1
567	FBgn0026597	1
568	FBgn0027106	1
569	FBgn0027107	1
570	FBgn0027108	1
571	FBgn0027342	1
572	FBgn0027343	1
573	FBgn0027356	1
574	FBgn0027498	1
575	FBgn0027527	1
576	FBgn0027528	1
577	FBgn0027556	1
578	FBgn0027570	1
579	FBgn0027575	1
580	FBgn0027578	1
581	FBgn0027579	1
582	FBgn0027657	1
583	FBgn0027865	1
584	FBgn0027932	1
585	FBgn0028369	1
586	FBgn0028370	1
587	FBgn0028379	1
588	FBgn0028422	1
589	FBgn0028513	1
590	FBgn0028516	1
591	FBgn0028531	1
592	FBgn0028539	1
593	FBgn0028541	1
594	FBgn0028644	1
595	FBgn0028645	1
596	FBgn0028669	1
597	FBgn0028670	1
598	FBgn0028671	1
599	FBgn0028699	1
600	FBgn0028703	1
601	FBgn0028862	1
602	FBgn0028879	1
603	FBgn0028888	1
604	FBgn0028946	1
605	FBgn0028963	1
606	FBgn0029079	1
607	FBgn0029095	1
608	FBgn0029114	1
609	FBgn0029521	1
610	FBgn0029679	1
611	FBgn0029687	1
612	FBgn0029723	1
613	FBgn0029727	1
614	FBgn0029761	1
615	FBgn0029762	1
616	FBgn0029768	1
617	FBgn0029769	1
618	FBgn0029835	1
619	FBgn0029843	1
620	FBgn0029909	1
621	FBgn0029950	1
622	FBgn0029974	1
623	FBgn0030011	1
624	FBgn0030016	1
625	FBgn0030200	1
626	FBgn0030204	1
627	FBgn0030221	1
628	FBgn0030298	1
629	FBgn0030300	1
630	FBgn0030318	1
631	FBgn0030343	1
632	FBgn0030349	1
633	FBgn0030360	1
634	FBgn0030361	1
635	FBgn0030391	1
636	FBgn0030412	1
637	FBgn0030425	1
638	FBgn0030437	1
639	FBgn0030452	1
640	FBgn0030466	1
641	FBgn0030522	1
642	FBgn0030559	1
643	FBgn0030600	1
644	FBgn0030638	1
645	FBgn0030703	1
646	FBgn0030706	1
647	FBgn0030715	1
648	FBgn0030723	1
649	FBgn0030746	1
650	FBgn0030747	1
651	FBgn0030752	1
652	FBgn0030756	1
653	FBgn0030796	1
654	FBgn0030805	1
655	FBgn0030890	1
656	FBgn0030932	1
657	FBgn0030941	1
658	FBgn0030989	1
659	FBgn0030992	1
660	FBgn0030993	1
661	FBgn0031016	1
662	FBgn0031064	1
663	FBgn0031065	1
664	FBgn0031081	1
665	FBgn0031090	1
666	FBgn0031106	1
667	FBgn0031209	1
668	FBgn0031220	1
669	FBgn0031250	1
670	FBgn0031285	1
671	FBgn0031307	1
672	FBgn0031313	1
673	FBgn0031449	1
674	FBgn0031458	1
675	FBgn0031462	1
676	FBgn0031473	1
677	FBgn0031515	1
678	FBgn0031516	1
679	FBgn0031548	1
680	FBgn0031634	1
681	FBgn0031645	1
682	FBgn0031678	1
683	FBgn0031702	1
684	FBgn0031725	1
685	FBgn0031741	1
686	FBgn0031805	1
687	FBgn0031808	1
688	FBgn0031835	1
689	FBgn0031837	1
690	FBgn0031866	1
691	FBgn0031872	1
692	FBgn0031926	1
693	FBgn0032006	1
694	FBgn0032026	1
695	FBgn0032096	1
696	FBgn0032116	1
697	FBgn0032120	1
698	FBgn0032123	1
699	FBgn0032129	1
700	FBgn0032136	1
701	FBgn0032167	1
702	FBgn0032187	1
703	FBgn0032221	1
704	FBgn0032233	1
705	FBgn0032298	1
706	FBgn0032341	1
707	FBgn0032363	1
708	FBgn0032373	1
709	FBgn0032378	1
710	FBgn0032409	1
711	FBgn0032433	1
712	FBgn0032435	1
713	FBgn0032442	1
714	FBgn0032449	1
715	FBgn0032456	1
716	FBgn0032484	1
717	FBgn0032535	1
718	FBgn0032536	1
719	FBgn0032585	1
720	FBgn0032593	1
721	FBgn0032613	1
722	FBgn0032664	1
723	FBgn0032682	1
724	FBgn0032706	1
725	FBgn0032731	1
726	FBgn0032732	1
727	FBgn0032812	1
728	FBgn0032827	1
729	FBgn0032880	1
730	FBgn0032895	1
731	FBgn0032911	1
732	FBgn0032949	1
733	FBgn0033028	1
734	FBgn0033041	1
735	FBgn0033043	1
736	FBgn0033096	1
737	FBgn0033097	1
738	FBgn0033196	1
739	FBgn0033244	1
740	FBgn0033259	1
741	FBgn0033289	1
742	FBgn0033313	1
743	FBgn0033366	1
744	FBgn0033371	1
745	FBgn0033402	1
746	FBgn0033404	1
747	FBgn0033422	1
748	FBgn0033438	1
749	FBgn0033474	1
750	FBgn0033483	1
751	FBgn0033558	1
752	FBgn0033579	1
753	FBgn0033582	1
754	FBgn0033631	1
755	FBgn0033635	1
756	FBgn0033644	1
757	FBgn0033657	1
758	FBgn0033679	1
759	FBgn0033685	1
760	FBgn0033727	1
761	FBgn0033739	1
762	FBgn0033742	1
763	FBgn0033744	1
764	FBgn0033778	1
765	FBgn0033784	1
766	FBgn0033880	1
767	FBgn0033932	1
768	FBgn0033935	1
769	FBgn0033955	1
770	FBgn0034072	1
771	FBgn0034083	1
772	FBgn0034094	1
773	FBgn0034158	1
774	FBgn0034180	1
775	FBgn0034225	1
776	FBgn0034230	1
777	FBgn0034262	1
778	FBgn0034267	1
779	FBgn0034269	1
780	FBgn0034279	1
781	FBgn0034286	1
782	FBgn0034473	1
783	FBgn0034476	1
784	FBgn0034540	1
785	FBgn0034568	1
786	FBgn0034626	1
787	FBgn0034715	1
788	FBgn0034716	1
789	FBgn0034717	1
790	FBgn0034718	1
791	FBgn0034789	1
792	FBgn0034865	1
793	FBgn0034866	1
794	FBgn0034882	1
795	FBgn0034883	1
796	FBgn0034884	1
797	FBgn0034885	1
798	FBgn0034909	1
799	FBgn0034913	1
800	FBgn0034951	1
801	FBgn0035049	1
802	FBgn0035060	1
803	FBgn0035076	1
804	FBgn0035101	1
805	FBgn0035170	1
806	FBgn0035331	1
807	FBgn0035382	1
808	FBgn0035385	1
809	FBgn0035390	1
810	FBgn0035432	1
811	FBgn0035533	1
812	FBgn0035538	1
813	FBgn0035540	1
814	FBgn0035583	1
815	FBgn0035604	1
816	FBgn0035649	1
817	FBgn0035695	1
818	FBgn0035696	1
819	FBgn0035880	1
820	FBgn0035936	1
821	FBgn0035969	1
822	FBgn0035975	1
823	FBgn0035976	1
824	FBgn0035977	1
825	FBgn0035983	1
826	FBgn0036009	1
827	FBgn0036019	1
828	FBgn0036043	1
829	FBgn0036058	1
830	FBgn0036078	1
831	FBgn0036080	1
832	FBgn0036085	1
833	FBgn0036101	1
834	FBgn0036141	1
835	FBgn0036235	1
836	FBgn0036278	1
837	FBgn0036279	1
838	FBgn0036299	1
839	FBgn0036316	1
840	FBgn0036317	1
841	FBgn0036319	1
842	FBgn0036341	1
843	FBgn0036463	1
844	FBgn0036474	1
845	FBgn0036491	1
846	FBgn0036492	1
847	FBgn0036493	1
848	FBgn0036501	1
849	FBgn0036509	1
850	FBgn0036587	1
851	FBgn0036643	1
852	FBgn0036709	1
853	FBgn0036715	1
854	FBgn0036732	1
855	FBgn0036742	1
856	FBgn0036757	1
857	FBgn0036764	1
858	FBgn0036773	1
859	FBgn0036789	1
860	FBgn0036790	1
861	FBgn0036816	1
862	FBgn0036829	1
863	FBgn0036919	1
864	FBgn0036934	1
865	FBgn0036937	1
866	FBgn0036945	1
867	FBgn0036980	1
868	FBgn0036984	1
869	FBgn0037000	1
870	FBgn0037084	1
871	FBgn0037092	1
872	FBgn0037100	1
873	FBgn0037188	1
874	FBgn0037203	1
875	FBgn0037230	1
876	FBgn0037265	1
877	FBgn0037315	1
878	FBgn0037322	1
879	FBgn0037324	1
880	FBgn0037339	1
881	FBgn0037358	1
882	FBgn0037364	1
883	FBgn0037399	1
884	FBgn0037406	1
885	FBgn0037408	1
886	FBgn0037410	1
887	FBgn0037411	1
888	FBgn0037412	1
889	FBgn0037413	1
890	FBgn0037414	1
891	FBgn0037415	1
892	FBgn0037416	1
893	FBgn0037418	1
894	FBgn0037419	1
895	FBgn0037422	1
896	FBgn0037424	1
897	FBgn0037427	1
898	FBgn0037428	1
899	FBgn0037429	1
900	FBgn0037430	1
901	FBgn0037443	1
902	FBgn0037501	1
903	FBgn0037533	1
904	FBgn0037576	1
905	FBgn0037590	1
906	FBgn0037591	1
907	FBgn0037594	1
908	FBgn0037655	1
909	FBgn0037671	1
910	FBgn0037680	1
911	FBgn0037685	1
912	FBgn0037702	1
913	FBgn0037727	1
914	FBgn0037754	1
915	FBgn0037807	1
916	FBgn0037845	1
917	FBgn0037846	1
918	FBgn0037895	1
919	FBgn0037908	1
920	FBgn0037963	1
921	FBgn0037986	1
922	FBgn0037989	1
923	FBgn0038063	1
924	FBgn0038133	1
925	FBgn0038139	1
926	FBgn0038140	1
927	FBgn0038149	1
928	FBgn0038186	1
929	FBgn0038201	1
930	FBgn0038203	1
931	FBgn0038206	1
932	FBgn0038237	1
933	FBgn0038247	1
934	FBgn0038279	1
935	FBgn0038282	1
936	FBgn0038309	1
937	FBgn0038312	1
938	FBgn0038412	1
939	FBgn0038432	1
940	FBgn0038439	1
941	FBgn0038466	1
942	FBgn0038498	1
943	FBgn0038541	1
944	FBgn0038542	1
945	FBgn0038545	1
946	FBgn0038613	1
947	FBgn0038641	1
948	FBgn0038653	1
949	FBgn0038721	1
950	FBgn0038740	1
951	FBgn0038798	1
952	FBgn0038818	1
953	FBgn0038837	1
954	FBgn0038840	1
955	FBgn0038874	1
956	FBgn0038880	1
957	FBgn0038952	1
958	FBgn0038965	1
959	FBgn0038980	1
960	FBgn0038984	1
961	FBgn0039022	1
962	FBgn0039023	1
963	FBgn0039024	1
964	FBgn0039033	1
965	FBgn0039034	1
966	FBgn0039081	1
967	FBgn0039157	1
968	FBgn0039187	1
969	FBgn0039232	1
970	FBgn0039234	1
971	FBgn0039244	1
972	FBgn0039277	1
973	FBgn0039282	1
974	FBgn0039294	1
975	FBgn0039387	1
976	FBgn0039396	1
977	FBgn0039478	1
978	FBgn0039528	1
979	FBgn0039532	1
980	FBgn0039551	1
981	FBgn0039564	1
982	FBgn0039582	1
983	FBgn0039595	1
984	FBgn0039609	1
985	FBgn0039611	1
986	FBgn0039612	1
987	FBgn0039613	1
988	FBgn0039617	1
989	FBgn0039679	1
990	FBgn0039688	1
991	FBgn0039709	1
992	FBgn0039734	1
993	FBgn0039771	1
994	FBgn0039818	1
995	FBgn0039821	1
996	FBgn0039882	1
997	FBgn0039911	1
998	FBgn0039915	1
999	FBgn0039916	1
1000	FBgn0039924	1
1001	FBgn0039927	1
1002	FBgn0039928	1
1003	FBgn0040079	1
1004	FBgn0040238	1
1005	FBgn0040279	1
1006	FBgn0040297	1
1007	FBgn0040323	1
1008	FBgn0040324	1
1009	FBgn0040355	1
1010	FBgn0040370	1
1011	FBgn0040388	1
1012	FBgn0040475	1
1013	FBgn0040726	1
1014	FBgn0041087	1
1015	FBgn0041191	1
1016	FBgn0041585	1
1017	FBgn0041621	1
1018	FBgn0041622	1
1019	FBgn0041623	1
1020	FBgn0041624	1
1021	FBgn0041625	1
1022	FBgn0041626	1
1023	FBgn0041629	1
1024	FBgn0041630	1
1025	FBgn0042126	1
1026	FBgn0044823	1
1027	FBgn0045073	1
1028	FBgn0046113	1
1029	FBgn0050021	1
1030	FBgn0050035	1
1031	FBgn0050048	1
1032	FBgn0050103	1
1033	FBgn0050104	1
1034	FBgn0050106	1
1035	FBgn0050158	1
1036	FBgn0050178	1
1037	FBgn0050277	1
1038	FBgn0050284	1
1039	FBgn0050372	1
1040	FBgn0051072	1
1041	FBgn0051092	1
1042	FBgn0051116	1
1043	FBgn0051121	1
1044	FBgn0051183	1
1045	FBgn0051195	1
1046	FBgn0051201	1
1047	FBgn0051342	1
1048	FBgn0051358	1
1049	FBgn0051361	1
1050	FBgn0051431	1
1051	FBgn0051561	1
1052	FBgn0051624	1
1053	FBgn0051634	1
1054	FBgn0051642	1
1055	FBgn0051646	1
1056	FBgn0051660	1
1057	FBgn0051708	1
1058	FBgn0051720	1
1059	FBgn0051729	1
1060	FBgn0051814	1
1061	FBgn0051835	1
1062	FBgn0051860	1
1063	FBgn0051988	1
1064	FBgn0052056	1
1065	FBgn0052068	1
1066	FBgn0052091	1
1067	FBgn0052206	1
1068	FBgn0052225	1
1069	FBgn0052432	1
1070	FBgn0052447	1
1071	FBgn0052451	1
1072	FBgn0052521	1
1073	FBgn0052557	1
1074	FBgn0052579	1
1075	FBgn0052600	1
1076	FBgn0052638	1
1077	FBgn0052670	1
1078	FBgn0052671	1
1079	FBgn0052673	1
1080	FBgn0052677	1
1081	FBgn0052683	1
1082	FBgn0052704	1
1083	FBgn0052791	1
1084	FBgn0052843	1
1085	FBgn0052982	1
1086	FBgn0053087	1
1087	FBgn0053094	1
1088	FBgn0053096	1
1089	FBgn0053120	1
1090	FBgn0053181	1
1091	FBgn0053202	1
1092	FBgn0053208	1
1093	FBgn0053481	1
1094	FBgn0053513	1
1095	FBgn0053516	1
1096	FBgn0053958	1
1097	FBgn0053988	1
1098	FBgn0060296	1
1099	FBgn0062411	1
1100	FBgn0062413	1
1101	FBgn0062565	1
1102	FBgn0066101	1
1103	FBgn0067052	1
1104	FBgn0067864	1
1105	FBgn0083940	1
1106	FBgn0085354	1
1107	FBgn0085386	1
1108	FBgn0085387	1
1109	FBgn0085390	1
1110	FBgn0085399	1
1111	FBgn0085408	1
1112	FBgn0085410	1
1113	FBgn0085419	1
1114	FBgn0085420	1
1115	FBgn0085421	1
1116	FBgn0085422	1
1117	FBgn0085423	1
1118	FBgn0085426	1
1119	FBgn0085428	1
1120	FBgn0085431	1
1121	FBgn0085434	1
1122	FBgn0086347	1
1123	FBgn0086384	1
1124	FBgn0086711	1
1125	FBgn0086779	1
1126	FBgn0086784	1
1127	FBgn0086913	1
1128	FBgn0087012	1
1129	FBgn0087040	1
1130	FBgn0250757	1
1131	FBgn0250785	1
1132	FBgn0250789	1
1133	FBgn0250821	1
1134	FBgn0250823	1
1135	FBgn0250837	1
1136	FBgn0250910	1
1137	FBgn0259101	1
1138	FBgn0259111	1
1139	FBgn0259143	1
1140	FBgn0259145	1
1141	FBgn0259174	1
1142	FBgn0259175	1
1143	FBgn0259214	1
1144	FBgn0259215	1
1145	FBgn0259221	1
1146	FBgn0259228	1
1147	FBgn0259231	1
1148	FBgn0259245	1
1149	FBgn0259481	1
1150	FBgn0259682	1
1151	FBgn0259714	1
1152	FBgn0259716	1
1153	FBgn0259734	1
1154	FBgn0259735	1
1155	FBgn0259896	1
1156	FBgn0259927	1
1157	FBgn0259984	1
1158	FBgn0260003	1
1159	FBgn0260011	1
1160	FBgn0260388	1
1161	FBgn0260440	1
1162	FBgn0260442	1
1163	FBgn0260446	1
1164	FBgn0260458	1
1165	FBgn0260466	1
1166	FBgn0260657	1
1167	FBgn0260658	1
1168	FBgn0260753	1
1169	FBgn0260798	1
1170	FBgn0260799	1
1171	FBgn0260953	1
1172	FBgn0261053	1
1173	FBgn0261085	1
1174	FBgn0261089	1
1175	FBgn0261090	1
1176	FBgn0261260	1
1177	FBgn0261262	1
1178	FBgn0261279	1
1179	FBgn0261284	1
1180	FBgn0261360	1
1181	FBgn0261361	1
1182	FBgn0261444	1
1183	FBgn0261574	1
1184	FBgn0261612	1
1185	FBgn0261675	1
1186	FBgn0261698	1
1187	FBgn0261722	1
1188	FBgn0261788	1
1189	FBgn0261802	1
1190	FBgn0261871	1
1191	FBgn0261873	1
1192	FBgn0261929	1
1193	FBgn0261988	1
1194	FBgn0262018	1
1195	FBgn0262124	1
1196	FBgn0262473	1
1197	FBgn0262509	1
1198	FBgn0262516	1
1199	FBgn0262518	1
1200	FBgn0262593	1
1201	FBgn0262624	1
1202	FBgn0262867	1
1203	FBgn0263131	1
1204	FBgn0263278	1
1205	FBgn0263598	1
1206	FBgn0263776	1
1207	FBgn0263780	1
1208	FBgn0263916	1
1209	FBgn0264000	1
1210	FBgn0264002	1
1211	FBgn0264006	1
1212	FBgn0264078	1
1213	FBgn0264324	1
1214	FBgn0264386	1
1215	FBgn0264494	1
1216	FBgn0264598	1
1217	FBgn0264753	1
1218	FBgn0264855	1
1219	FBgn0264953	1
1220	FBgn0264959	1
1221	FBgn0264978	1
1222	FBgn0265042	1
1223	FBgn0265045	1
1224	FBgn0265274	1
1225	FBgn0265575	1
1226	FBgn0265605	1
1227	FBgn0265767	1
1228	FBgn0265778	1
1229	FBgn0266136	1
1230	FBgn0266137	1
1231	FBgn0266346	1
1232	FBgn0266354	1
1233	FBgn0266429	1
1234	FBgn0266432	1
1235	FBgn0266599	1
1236	FBgn0266669	1
1237	FBgn0266670	1
1238	FBgn0266720	1
1239	FBgn0266756	1
1240	FBgn0266758	1
1241	FBgn0267350	1
1242	FBgn0267363	1
1243	FBgn0267428	1
1244	FBgn0267430	1
1245	FBgn0267435	1
1246	FBgn0267488	1
1247	FBgn0267796	1
1248	FBgn0267849	1
1249	FBgn0283531	1
1250	FBgn0283535	1
1251	FBgn0283666	1
1252	FBgn0283678	1
1253	FBgn0284247	1
1254	FBgn0284408	1
1255	FBgn0284421	1
1256	FBgn0284436	1
1257	FBgn0285910	1
1258	FBgn0285925	1
1259	FBgn0285944	1
1260	FBgn0286203	1
1261	FBgn0286976	1
1262	FBgn0287775	1
1263	FBgn0287828	1
1264	FBgn0004177	1
1265	FBgn0011020	1
1266	FBgn0013765	1
1267	FBgn0020497	1
1268	FBgn0026371	1
1269	FBgn0027329	1
1270	FBgn0031191	1
1271	FBgn0031575	1
1272	FBgn0033897	1
1273	FBgn0035295	1
1274	FBgn0036480	1
1275	FBgn0040010	1
1276	FBgn0051802	1
1277	FBgn0260439	1
1278	FBgn0261004	1
1279	FBgn0263832	1
1280	FBgn0025638	1
1281	FBgn0037643	1
1282	FBgn0040038	1
1283	FBgn0040291	1
1284	FBgn0000022	1
1285	FBgn0000826	1
1286	FBgn0001120	1
1287	FBgn0002638	1
1288	FBgn0003114	1
1289	FBgn0003975	1
1290	FBgn0004170	1
1291	FBgn0004859	1
1292	FBgn0013435	1
1293	FBgn0013756	1
1294	FBgn0015919	1
1295	FBgn0016696	1
1296	FBgn0020407	1
1297	FBgn0022764	1
1298	FBgn0023177	1
1299	FBgn0029512	1
1300	FBgn0033247	1
1301	FBgn0033845	1
1302	FBgn0035640	1
1303	FBgn0037613	1
1304	FBgn0050291	1
1305	FBgn0260399	1
1306	FBgn0263979	1
1307	FBgn0265523	1
1308	FBgn0001612	1
1309	FBgn0002924	1
1310	FBgn0003545	1
1311	FBgn0004373	1
1312	FBgn0010097	1
1313	FBgn0011207	1
1314	FBgn0024689	1
1315	FBgn0041603	1
1316	FBgn0083094	1
1317	FBgn0087021	1
1318	FBgn0260639	1
1319	FBgn0260942	1
1320	FBgn0260986	1
1321	FBgn0261787	1
1322	FBgn0266124	1
1323	FBgn0266668	1
1324	FBgn0011596	1
1325	FBgn0019830	1
1326	FBgn0029131	1
1327	FBgn0029870	1
1328	FBgn0030218	1
1329	FBgn0031830	1
1330	FBgn0031831	1
1331	FBgn0031881	1
1332	FBgn0034368	1
1333	FBgn0037007	1
1334	FBgn0039112	1
1335	FBgn0039674	1
1336	FBgn0051648	1
1337	FBgn0000394	1
1338	FBgn0000395	1
1339	FBgn0003463	1
1340	FBgn0003719	1
1341	FBgn0004885	1
1342	FBgn0005632	1
1343	FBgn0033050	1
1344	FBgn0037015	1
1345	FBgn0043364	1
1346	FBgn0050418	1
1347	FBgn0051869	1
1348	FBgn0261952	1
1349	FBgn0262169	1
1350	FBgn0265048	1
1351	FBgn0266420	1
1352	FBgn0000036	1
1353	FBgn0004118	1
1354	FBgn0004513	1
1355	FBgn0025454	1
1356	FBgn0032151	1
1357	FBgn0033696	1
1358	FBgn0038681	1
1359	FBgn0050489	1
1360	FBgn0053503	1
1361	FBgn0067050	1
1362	FBgn0067401	1
1363	FBgn0002284	1
1364	FBgn0002787	1
1365	FBgn0003410	1
1366	FBgn0003557	1
1367	FBgn0004066	1
1368	FBgn0004436	1
1369	FBgn0010590	1
1370	FBgn0011327	1
1371	FBgn0013548	1
1372	FBgn0015282	1
1373	FBgn0015283	1
1374	FBgn0015321	1
1375	FBgn0016697	1
1376	FBgn0017556	1
1377	FBgn0020369	1
1378	FBgn0023174	1
1379	FBgn0023175	1
1380	FBgn0024314	1
1381	FBgn0024997	1
1382	FBgn0026238	1
1383	FBgn0026380	1
1384	FBgn0026777	1
1385	FBgn0027052	1
1386	FBgn0027609	1
1387	FBgn0028684	1
1388	FBgn0028685	1
1389	FBgn0028686	1
1390	FBgn0028687	1
1391	FBgn0028688	1
1392	FBgn0028689	1
1393	FBgn0028690	1
1394	FBgn0028691	1
1395	FBgn0028692	1
1396	FBgn0028693	1
1397	FBgn0028694	1
1398	FBgn0028695	1
1399	FBgn0029006	1
1400	FBgn0029134	1
1401	FBgn0029812	1
1402	FBgn0029911	1
1403	FBgn0030961	1
1404	FBgn0031535	1
1405	FBgn0031664	1
1406	FBgn0031773	1
1407	FBgn0032208	1
1408	FBgn0032216	1
1409	FBgn0032596	1
1410	FBgn0032884	1
1411	FBgn0033179	1
1412	FBgn0033544	1
1413	FBgn0033669	1
1414	FBgn0033886	1
1415	FBgn0034218	1
1416	FBgn0034527	1
1417	FBgn0034573	1
1418	FBgn0034706	1
1419	FBgn0034842	1
1420	FBgn0035402	1
1421	FBgn0036136	1
1422	FBgn0036224	1
1423	FBgn0036465	1
1424	FBgn0036549	1
1425	FBgn0036897	1
1426	FBgn0037094	1
1427	FBgn0037296	1
1428	FBgn0037742	1
1429	FBgn0039147	1
1430	FBgn0039788	1
1431	FBgn0043010	1
1432	FBgn0050094	1
1433	FBgn0050382	1
1434	FBgn0051357	1
1435	FBgn0051721	1
1436	FBgn0051742	1
1437	FBgn0058045	1
1438	FBgn0061469	1
1439	FBgn0086134	1
1440	FBgn0250746	1
1441	FBgn0250843	1
1442	FBgn0259729	1
1443	FBgn0259794	1
1444	FBgn0260470	1
1445	FBgn0260794	1
1446	FBgn0260962	1
1447	FBgn0261394	1
1448	FBgn0261395	1
1449	FBgn0261396	1
1450	FBgn0263121	1
1451	FBgn0263933	1
1452	FBgn0265356	1
1453	FBgn0265606	1
1454	FBgn0266666	1
1455	FBgn0267383	1
1456	FBgn0000139	1
1457	FBgn0000490	1
1458	FBgn0000580	1
1459	FBgn0002431	1
1460	FBgn0002901	1
1461	FBgn0004367	1
1462	FBgn0010470	1
1463	FBgn0010770	1
1464	FBgn0013751	1
1465	FBgn0014029	1
1466	FBgn0016031	1
1467	FBgn0024371	1
1468	FBgn0026361	1
1469	FBgn0030054	1
1470	FBgn0031267	1
1471	FBgn0041147	1
1472	FBgn0053193	1
1473	FBgn0086359	1
1474	FBgn0261811	1
1475	FBgn0001989	1
1476	FBgn0011361	1
1477	FBgn0011455	1
1478	FBgn0013679	1
1479	FBgn0013680	1
1480	FBgn0013681	1
1481	FBgn0013683	1
1482	FBgn0013684	1
1483	FBgn0013685	1
1484	FBgn0017566	1
1485	FBgn0017567	1
1486	FBgn0019957	1
1487	FBgn0021967	1
1488	FBgn0025839	1
1489	FBgn0027785	1
1490	FBgn0029868	1
1491	FBgn0029888	1
1492	FBgn0029971	1
1493	FBgn0030292	1
1494	FBgn0030605	1
1495	FBgn0030718	1
1496	FBgn0030853	1
1497	FBgn0031021	1
1498	FBgn0031228	1
1499	FBgn0031436	1
1500	FBgn0031505	1
1501	FBgn0031684	1
1502	FBgn0031771	1
1503	FBgn0032511	1
1504	FBgn0033570	1
1505	FBgn0033961	1
1506	FBgn0034007	1
1507	FBgn0034251	1
1508	FBgn0034576	1
1509	FBgn0034645	1
1510	FBgn0035046	1
1511	FBgn0036706	1
1512	FBgn0037001	1
1513	FBgn0037172	1
1514	FBgn0039331	1
1515	FBgn0039689	1
1516	FBgn0039909	1
1517	FBgn0040931	1
1518	FBgn0047038	1
1519	FBgn0058002	1
1520	FBgn0085468	1
1521	FBgn0085736	1
1522	FBgn0262952	1
1523	FBgn0266582	1
1524	FBgn0001218	1
1525	FBgn0002719	1
1526	FBgn0003380	1
1527	FBgn0004101	1
1528	FBgn0005585	1
1529	FBgn0010014	1
1530	FBgn0010015	1
1531	FBgn0011826	1
1532	FBgn0015269	1
1533	FBgn0015614	1
1534	FBgn0031275	1
1535	FBgn0031604	1
1536	FBgn0032021	1
1537	FBgn0032022	1
1538	FBgn0032420	1
1539	FBgn0032421	1
1540	FBgn0032422	1
1541	FBgn0032725	1
1542	FBgn0032899	1
1543	FBgn0032900	1
1544	FBgn0033872	1
1545	FBgn0033911	1
1546	FBgn0035187	1
1547	FBgn0036198	1
1548	FBgn0036697	1
1549	FBgn0038839	1
1550	FBgn0040071	1
1551	FBgn0040344	1
1552	FBgn0044048	1
1553	FBgn0044050	1
1554	FBgn0051675	1
1555	FBgn0051676	1
1556	FBgn0051813	1
1557	FBgn0083975	1
1558	FBgn0261277	1
1559	FBgn0261874	1
1560	FBgn0261875	1
1561	FBgn0261876	1
1562	FBgn0261877	1
1563	FBgn0261878	1
1564	FBgn0261879	1
1565	FBgn0265193	1
1566	FBgn0265784	1
1567	FBgn0266347	1
1568	FBgn0267912	1
1569	FBgn0285955	1
1570	FBgn0287831	1
1571	FBgn0001223	1
1572	FBgn0003116	1
1573	FBgn0010213	1
1574	FBgn0011244	1
1575	FBgn0014877	1
1576	FBgn0015245	1
1577	FBgn0020764	1
1578	FBgn0026761	1
1579	FBgn0027083	1
1580	FBgn0028530	1
1581	FBgn0029706	1
1582	FBgn0029783	1
1583	FBgn0030217	1
1584	FBgn0030584	1
1585	FBgn0031987	1
1586	FBgn0032166	1
1587	FBgn0032525	1
1588	FBgn0032646	1
1589	FBgn0033005	1
1590	FBgn0034259	1
1591	FBgn0034276	1
1592	FBgn0035591	1
1593	FBgn0035911	1
1594	FBgn0036210	1
1595	FBgn0036334	1
1596	FBgn0036403	1
1597	FBgn0036763	1
1598	FBgn0036892	1
1599	FBgn0037138	1
1600	FBgn0037232	1
1601	FBgn0037610	1
1602	FBgn0037637	1
1603	FBgn0037778	1
1604	FBgn0037988	1
1605	FBgn0038106	1
1606	FBgn0038200	1
1607	FBgn0038584	1
1608	FBgn0038745	1
1609	FBgn0038922	1
1610	FBgn0038961	1
1611	FBgn0039184	1
1612	FBgn0039697	1
1613	FBgn0039877	1
1614	FBgn0040064	1
1615	FBgn0042083	1
1616	FBgn0042094	1
1617	FBgn0051643	1
1618	FBgn0052281	1
1619	FBgn0053092	1
1620	FBgn0083986	1
1621	FBgn0261381	1
1622	FBgn0261955	1
1623	FBgn0287589	1
1624	FBgn0000308	1
1625	FBgn0000546	1
1626	FBgn0010316	1
1627	FBgn0011648	1
1628	FBgn0020493	1
1629	FBgn0262252	1
1630	FBgn0027348	1
1631	FBgn0027601	1
1632	FBgn0033733	1
1633	FBgn0034552	1
1634	FBgn0034553	1
1635	FBgn0034999	1
1636	FBgn0035006	1
1637	FBgn0035641	1
1638	FBgn0035642	1
1639	FBgn0036821	1
1640	FBgn0037996	1
1641	FBgn0038730	1
1642	FBgn0038731	1
1643	FBgn0038732	1
1644	FBgn0038733	1
1645	FBgn0038734	1
1646	FBgn0039156	1
1647	FBgn0265187	1
1648	FBgn0267828	1
1649	FBgn0286723	1
1650	FBgn0000017	1
1651	FBgn0000414	1
1652	FBgn0000578	1
1653	FBgn0001108	1
1654	FBgn0002022	1
1655	FBgn0002543	1
1656	FBgn0003371	1
1657	FBgn0003744	1
1658	FBgn0005626	1
1659	FBgn0010113	1
1660	FBgn0010303	1
1661	FBgn0010415	1
1662	FBgn0013995	1
1663	FBgn0015589	1
1664	FBgn0015772	1
1665	FBgn0016081	1
1666	FBgn0020503	1
1667	FBgn0022981	1
1668	FBgn0023081	1
1669	FBgn0024277	1
1670	FBgn0024326	1
1671	FBgn0027491	1
1672	FBgn0027505	1
1673	FBgn0028734	1
1674	FBgn0030297	1
1675	FBgn0032049	1
1676	FBgn0032416	1
1677	FBgn0032840	1
1678	FBgn0033906	1
1679	FBgn0033987	1
1680	FBgn0034786	1
1681	FBgn0035468	1
1682	FBgn0036059	1
1683	FBgn0036372	1
1684	FBgn0036882	1
1685	FBgn0036896	1
1686	FBgn0037551	1
1687	FBgn0038440	1
1688	FBgn0039431	1
1689	FBgn0039520	1
1690	FBgn0039536	1
1691	FBgn0040281	1
1692	FBgn0040285	1
1693	FBgn0040395	1
1694	FBgn0041164	1
1695	FBgn0041224	1
1696	FBgn0041225	1
1697	FBgn0041229	1
1698	FBgn0041231	1
1699	FBgn0041233	1
1700	FBgn0041234	1
1701	FBgn0041235	1
1702	FBgn0041236	1
1703	FBgn0041237	1
1704	FBgn0041238	1
1705	FBgn0041239	1
1706	FBgn0041242	1
1707	FBgn0041243	1
1708	FBgn0041245	1
1709	FBgn0041246	1
1710	FBgn0041247	1
1711	FBgn0041248	1
1712	FBgn0041249	1
1713	FBgn0041250	1
1714	FBgn0045468	1
1715	FBgn0045469	1
1716	FBgn0045470	1
1717	FBgn0045473	1
1718	FBgn0045474	1
1719	FBgn0045482	1
1720	FBgn0045483	1
1721	FBgn0045485	1
1722	FBgn0045486	1
1723	FBgn0045487	1
1724	FBgn0045495	1
1725	FBgn0045497	1
1726	FBgn0045498	1
1727	FBgn0045500	1
1728	FBgn0045501	1
1729	FBgn0045502	1
1730	FBgn0046885	1
1731	FBgn0046886	1
1732	FBgn0046887	1
1733	FBgn0051158	1
1734	FBgn0052693	1
1735	FBgn0053113	1
1736	FBgn0250753	1
1737	FBgn0259108	1
1738	FBgn0261714	1
1739	FBgn0262699	1
1740	FBgn0264089	1
1741	FBgn0264307	1
1742	FBgn0264556	1
1743	FBgn0264607	1
1744	FBgn0265138	1
1745	FBgn0265139	1
1746	FBgn0265597	1
1747	FBgn0266417	1
1748	FBgn0266579	1
1749	FBgn0267002	1
1750	FBgn0285926	1
1751	FBgn0000032	1
1752	FBgn0016078	1
1753	FBgn0016123	1
1754	FBgn0019982	1
1755	FBgn0023508	1
1756	FBgn0024995	1
1757	FBgn0025742	1
1758	FBgn0026060	1
1759	FBgn0027506	1
1760	FBgn0028497	1
1761	FBgn0028892	1
1762	FBgn0028932	1
1763	FBgn0029067	1
1764	FBgn0029157	1
1765	FBgn0030347	1
1766	FBgn0030348	1
1767	FBgn0030556	1
1768	FBgn0030661	1
1769	FBgn0030976	1
1770	FBgn0031044	1
1771	FBgn0031045	1
1772	FBgn0031048	1
1773	FBgn0031054	1
1774	FBgn0031332	1
1775	FBgn0031333	1
1776	FBgn0031335	1
1777	FBgn0031397	1
1778	FBgn0031611	1
1779	FBgn0031799	1
1780	FBgn0032032	1
1781	FBgn0032779	1
1782	FBgn0032820	1
1783	FBgn0033322	1
1784	FBgn0033423	1
1785	FBgn0034687	1
1786	FBgn0034688	1
1787	FBgn0034689	1
1788	FBgn0034691	1
1789	FBgn0034710	1
1790	FBgn0034712	1
1791	FBgn0034713	1
1792	FBgn0035426	1
1793	FBgn0035619	1
1794	FBgn0035620	1
1795	FBgn0036273	1
1796	FBgn0036759	1
1797	FBgn0036760	1
1798	FBgn0036844	1
1799	FBgn0036875	1
1800	FBgn0036876	1
1801	FBgn0036877	1
1802	FBgn0037786	1
1803	FBgn0038845	1
1804	FBgn0038890	1
1805	FBgn0038912	1
1806	FBgn0039111	1
1807	FBgn0039137	1
1808	FBgn0039742	1
1809	FBgn0043791	1
1810	FBgn0051924	1
1811	FBgn0052487	1
1812	FBgn0052488	1
1813	FBgn0062449	1
1814	FBgn0083992	1
1815	FBgn0243512	1
1816	FBgn0259178	1
1817	FBgn0283479	1
1818	FBgn0283480	1
1819	FBgn0000711	1
1820	FBgn0001301	1
1821	FBgn0030753	1
1822	FBgn0287720	1
1823	FBgn0000018	1
1824	FBgn0034704	1
1825	FBgn0039673	1
1826	FBgn0042102	1
1827	FBgn0085430	1
1828	FBgn0283468	1

## Sheet: GO-TBLUP Male
	Gene	Count
1	FBgn0003525	6
2	FBgn0004647	5
3	FBgn0261268	5
4	FBgn0020415	4
5	FBgn0000463	4
6	FBgn0013763	3
7	FBgn0020414	3
8	FBgn0020416	3
9	FBgn0026415	3
10	FBgn0064237	3
11	FBgn0000635	3
12	FBgn0004369	3
13	FBgn0014007	3
14	FBgn0015279	3
15	FBgn0026379	3
16	FBgn0033438	3
17	FBgn0033783	3
18	FBgn0034085	3
19	FBgn0036368	3
20	FBgn0263930	3
21	FBgn0284084	3
22	FBgn0284408	3
23	FBgn0004368	3
24	FBgn0004370	3
25	FBgn0029131	3
26	FBgn0002914	3
27	FBgn0025394	3
28	FBgn0264493	3
29	FBgn0022700	2
30	FBgn0022702	2
31	FBgn0029913	2
32	FBgn0034580	2
33	FBgn0034582	2
34	FBgn0035398	2
35	FBgn0038180	2
36	FBgn0050293	2
37	FBgn0250907	2
38	FBgn0263132	2
39	FBgn0000152	2
40	FBgn0000253	2
41	FBgn0000499	2
42	FBgn0000547	2
43	FBgn0000721	2
44	FBgn0001987	2
45	FBgn0002121	2
46	FBgn0002932	2
47	FBgn0003079	2
48	FBgn0003205	2
49	FBgn0003301	2
50	FBgn0003386	2
51	FBgn0003444	2
52	FBgn0003716	2
53	FBgn0003731	2
54	FBgn0003892	2
55	FBgn0003997	2
56	FBgn0004197	2
57	FBgn0004244	2
58	FBgn0004449	2
59	FBgn0004644	2
60	FBgn0005631	2
61	FBgn0010333	2
62	FBgn0010341	2
63	FBgn0010389	2
64	FBgn0011592	2
65	FBgn0011661	2
66	FBgn0014011	2
67	FBgn0014020	2
68	FBgn0014141	2
69	FBgn0014388	2
70	FBgn0016797	2
71	FBgn0020238	2
72	FBgn0024248	2
73	FBgn0024734	2
74	FBgn0025740	2
75	FBgn0025741	2
76	FBgn0026404	2
77	FBgn0027539	2
78	FBgn0028400	2
79	FBgn0028582	2
80	FBgn0028644	2
81	FBgn0028645	2
82	FBgn0028717	2
83	FBgn0032897	2
84	FBgn0034136	2
85	FBgn0035976	2
86	FBgn0037012	2
87	FBgn0039862	2
88	FBgn0041087	2
89	FBgn0045063	2
90	FBgn0259685	2
91	FBgn0260440	2
92	FBgn0260499	2
93	FBgn0262733	2
94	FBgn0263391	2
95	FBgn0264959	2
96	FBgn0264975	2
97	FBgn0266136	2
98	FBgn0266672	2
99	FBgn0267975	2
100	FBgn0283499	2
101	FBgn0285896	2
102	FBgn0286784	2
103	FBgn0000464	2
104	FBgn0259227	2
105	FBgn0267487	2
106	FBgn0036046	2
107	FBgn0261786	2
108	FBgn0005695	2
109	FBgn0037978	2
110	FBgn0038475	2
111	FBgn0040230	2
112	FBgn0086370	2
113	FBgn0260866	2
114	FBgn0003410	2
115	FBgn0013725	2
116	FBgn0029911	2
117	FBgn0259794	2
118	FBgn0010314	2
119	FBgn0031374	2
120	FBgn0004885	2
121	FBgn0043364	2
122	FBgn0020255	2
123	FBgn0032651	2
124	FBgn0035379	2
125	FBgn0000022	2
126	FBgn0004170	2
127	FBgn0010213	2
128	FBgn0014877	2
129	FBgn0019686	2
130	FBgn0039044	2
131	FBgn0040491	2
132	gene	1
133	FBgn0022770	1
134	FBgn0023479	1
135	FBgn0025390	1
136	FBgn0026077	1
137	FBgn0027600	1
138	FBgn0028544	1
139	FBgn0028938	1
140	FBgn0029167	1
141	FBgn0030164	1
142	FBgn0030999	1
143	FBgn0031000	1
144	FBgn0031097	1
145	FBgn0031737	1
146	FBgn0031996	1
147	FBgn0032538	1
148	FBgn0032598	1
149	FBgn0033312	1
150	FBgn0034030	1
151	FBgn0034157	1
152	FBgn0034301	1
153	FBgn0035325	1
154	FBgn0035412	1
155	FBgn0035427	1
156	FBgn0035430	1
157	FBgn0035452	1
158	FBgn0035607	1
159	FBgn0035844	1
160	FBgn0035845	1
161	FBgn0035931	1
162	FBgn0035932	1
163	FBgn0035933	1
164	FBgn0036203	1
165	FBgn0036220	1
166	FBgn0036225	1
167	FBgn0036226	1
168	FBgn0036227	1
169	FBgn0036228	1
170	FBgn0036229	1
171	FBgn0036230	1
172	FBgn0036232	1
173	FBgn0036361	1
174	FBgn0036362	1
175	FBgn0036363	1
176	FBgn0036563	1
177	FBgn0036940	1
178	FBgn0036947	1
179	FBgn0036948	1
180	FBgn0036949	1
181	FBgn0036950	1
182	FBgn0036951	1
183	FBgn0036952	1
184	FBgn0036953	1
185	FBgn0037487	1
186	FBgn0037488	1
187	FBgn0038422	1
188	FBgn0038492	1
189	FBgn0038629	1
190	FBgn0038632	1
191	FBgn0038643	1
192	FBgn0038645	1
193	FBgn0038646	1
194	FBgn0039042	1
195	FBgn0039452	1
196	FBgn0039453	1
197	FBgn0040601	1
198	FBgn0040607	1
199	FBgn0040609	1
200	FBgn0040687	1
201	FBgn0040950	1
202	FBgn0040958	1
203	FBgn0040959	1
204	FBgn0050101	1
205	FBgn0050281	1
206	FBgn0051077	1
207	FBgn0051439	1
208	FBgn0051973	1
209	FBgn0052024	1
210	FBgn0052036	1
211	FBgn0052284	1
212	FBgn0052302	1
213	FBgn0052304	1
214	FBgn0052499	1
215	FBgn0052656	1
216	FBgn0053263	1
217	FBgn0053265	1
218	FBgn0053983	1
219	FBgn0053985	1
220	FBgn0053986	1
221	FBgn0085249	1
222	FBgn0085311	1
223	FBgn0085353	1
224	FBgn0085455	1
225	FBgn0085456	1
226	FBgn0259192	1
227	FBgn0259748	1
228	FBgn0260026	1
229	FBgn0260386	1
230	FBgn0260393	1
231	FBgn0260430	1
232	FBgn0260653	1
233	FBgn0261341	1
234	FBgn0261681	1
235	FBgn0261682	1
236	FBgn0262854	1
237	FBgn0262986	1
238	FBgn0263748	1
239	FBgn0264488	1
240	FBgn0000024	1
241	FBgn0000037	1
242	FBgn0000044	1
243	FBgn0000071	1
244	FBgn0000077	1
245	FBgn0000108	1
246	FBgn0000116	1
247	FBgn0000117	1
248	FBgn0000119	1
249	FBgn0000150	1
250	FBgn0000180	1
251	FBgn0000206	1
252	FBgn0000241	1
253	FBgn0000273	1
254	FBgn0000319	1
255	FBgn0000384	1
256	FBgn0000535	1
257	FBgn0000579	1
258	FBgn0000636	1
259	FBgn0000658	1
260	FBgn0000667	1
261	FBgn0001075	1
262	FBgn0001085	1
263	FBgn0001104	1
264	FBgn0001105	1
265	FBgn0001122	1
266	FBgn0001123	1
267	FBgn0001134	1
268	FBgn0001137	1
269	FBgn0001169	1
270	FBgn0001216	1
271	FBgn0001233	1
272	FBgn0001247	1
273	FBgn0001250	1
274	FBgn0001255	1
275	FBgn0001257	1
276	FBgn0001259	1
277	FBgn0001624	1
278	FBgn0001941	1
279	FBgn0001965	1
280	FBgn0002306	1
281	FBgn0002413	1
282	FBgn0002440	1
283	FBgn0002524	1
284	FBgn0002917	1
285	FBgn0002921	1
286	FBgn0003090	1
287	FBgn0003091	1
288	FBgn0003093	1
289	FBgn0003169	1
290	FBgn0003206	1
291	FBgn0003209	1
292	FBgn0003218	1
293	FBgn0003255	1
294	FBgn0003285	1
295	FBgn0003295	1
296	FBgn0003310	1
297	FBgn0003317	1
298	FBgn0003319	1
299	FBgn0003366	1
300	FBgn0003391	1
301	FBgn0003392	1
302	FBgn0003429	1
303	FBgn0003502	1
304	FBgn0003510	1
305	FBgn0003514	1
306	FBgn0003515	1
307	FBgn0003520	1
308	FBgn0003656	1
309	FBgn0003660	1
310	FBgn0003710	1
311	FBgn0003733	1
312	FBgn0003861	1
313	FBgn0003882	1
314	FBgn0003996	1
315	FBgn0004055	1
316	FBgn0004108	1
317	FBgn0004167	1
318	FBgn0004179	1
319	FBgn0004242	1
320	FBgn0004390	1
321	FBgn0004397	1
322	FBgn0004435	1
323	FBgn0004456	1
324	FBgn0004509	1
325	FBgn0004512	1
326	FBgn0004514	1
327	FBgn0004574	1
328	FBgn0004595	1
329	FBgn0004598	1
330	FBgn0004619	1
331	FBgn0004620	1
332	FBgn0004622	1
333	FBgn0004636	1
334	FBgn0004638	1
335	FBgn0004646	1
336	FBgn0004649	1
337	FBgn0004657	1
338	FBgn0004839	1
339	FBgn0004841	1
340	FBgn0004852	1
341	FBgn0004907	1
342	FBgn0004910	1
343	FBgn0005564	1
344	FBgn0005586	1
345	FBgn0005614	1
346	FBgn0005640	1
347	FBgn0005671	1
348	FBgn0005775	1
349	FBgn0010051	1
350	FBgn0010105	1
351	FBgn0010197	1
352	FBgn0010215	1
353	FBgn0010238	1
354	FBgn0010240	1
355	FBgn0010241	1
356	FBgn0010246	1
357	FBgn0010348	1
358	FBgn0010380	1
359	FBgn0010399	1
360	FBgn0010414	1
361	FBgn0010434	1
362	FBgn0010435	1
363	FBgn0010441	1
364	FBgn0010473	1
365	FBgn0010497	1
366	FBgn0010651	1
367	FBgn0010894	1
368	FBgn0011205	1
369	FBgn0011288	1
370	FBgn0011300	1
371	FBgn0011582	1
372	FBgn0011603	1
373	FBgn0011653	1
374	FBgn0011672	1
375	FBgn0011676	1
376	FBgn0011747	1
377	FBgn0011829	1
378	FBgn0012037	1
379	FBgn0013272	1
380	FBgn0013342	1
381	FBgn0013343	1
382	FBgn0013726	1
383	FBgn0013749	1
384	FBgn0013750	1
385	FBgn0013759	1
386	FBgn0013954	1
387	FBgn0013997	1
388	FBgn0014009	1
389	FBgn0014010	1
390	FBgn0014033	1
391	FBgn0014073	1
392	FBgn0014163	1
393	FBgn0014380	1
394	FBgn0015229	1
395	FBgn0015230	1
396	FBgn0015268	1
397	FBgn0015278	1
398	FBgn0015286	1
399	FBgn0015296	1
400	FBgn0015380	1
401	FBgn0015399	1
402	FBgn0015400	1
403	FBgn0015513	1
404	FBgn0015558	1
405	FBgn0015609	1
406	FBgn0015622	1
407	FBgn0015776	1
408	FBgn0015777	1
409	FBgn0015790	1
410	FBgn0015795	1
411	FBgn0015838	1
412	FBgn0015872	1
413	FBgn0015926	1
414	FBgn0015946	1
415	FBgn0016122	1
416	FBgn0016650	1
417	FBgn0016693	1
418	FBgn0016701	1
419	FBgn0016794	1
420	FBgn0016920	1
421	FBgn0016984	1
422	FBgn0017561	1
423	FBgn0017590	1
424	FBgn0019972	1
425	FBgn0019985	1
426	FBgn0020224	1
427	FBgn0020278	1
428	FBgn0020386	1
429	FBgn0020391	1
430	FBgn0020429	1
431	FBgn0020445	1
432	FBgn0020626	1
433	FBgn0020762	1
434	FBgn0021764	1
435	FBgn0021847	1
436	FBgn0022355	1
437	FBgn0022382	1
438	FBgn0022800	1
439	FBgn0022960	1
440	FBgn0023000	1
441	FBgn0023001	1
442	FBgn0023143	1
443	FBgn0023180	1
444	FBgn0023388	1
445	FBgn0023407	1
446	FBgn0023416	1
447	FBgn0023523	1
448	FBgn0023524	1
449	FBgn0024150	1
450	FBgn0024177	1
451	FBgn0024179	1
452	FBgn0024189	1
453	FBgn0024236	1
454	FBgn0024315	1
455	FBgn0024320	1
456	FBgn0024754	1
457	FBgn0024806	1
458	FBgn0024814	1
459	FBgn0024836	1
460	FBgn0024944	1
461	FBgn0024980	1
462	FBgn0025595	1
463	FBgn0025631	1
464	FBgn0025642	1
465	FBgn0025693	1
466	FBgn0025709	1
467	FBgn0025726	1
468	FBgn0025743	1
469	FBgn0025777	1
470	FBgn0025837	1
471	FBgn0025864	1
472	FBgn0025865	1
473	FBgn0025878	1
474	FBgn0025936	1
475	FBgn0026061	1
476	FBgn0026192	1
477	FBgn0026255	1
478	FBgn0026313	1
479	FBgn0026376	1
480	FBgn0026384	1
481	FBgn0026385	1
482	FBgn0026386	1
483	FBgn0026388	1
484	FBgn0026389	1
485	FBgn0026390	1
486	FBgn0026391	1
487	FBgn0026392	1
488	FBgn0026393	1
489	FBgn0026394	1
490	FBgn0026395	1
491	FBgn0026396	1
492	FBgn0026397	1
493	FBgn0026398	1
494	FBgn0026399	1
495	FBgn0026438	1
496	FBgn0026439	1
497	FBgn0026597	1
498	FBgn0027106	1
499	FBgn0027107	1
500	FBgn0027108	1
501	FBgn0027342	1
502	FBgn0027343	1
503	FBgn0027356	1
504	FBgn0027498	1
505	FBgn0027527	1
506	FBgn0027528	1
507	FBgn0027556	1
508	FBgn0027570	1
509	FBgn0027575	1
510	FBgn0027578	1
511	FBgn0027579	1
512	FBgn0027594	1
513	FBgn0027657	1
514	FBgn0027865	1
515	FBgn0027932	1
516	FBgn0028369	1
517	FBgn0028370	1
518	FBgn0028379	1
519	FBgn0028422	1
520	FBgn0028482	1
521	FBgn0028513	1
522	FBgn0028516	1
523	FBgn0028531	1
524	FBgn0028539	1
525	FBgn0028541	1
526	FBgn0028669	1
527	FBgn0028670	1
528	FBgn0028671	1
529	FBgn0028699	1
530	FBgn0028703	1
531	FBgn0028862	1
532	FBgn0028879	1
533	FBgn0028888	1
534	FBgn0028946	1
535	FBgn0028963	1
536	FBgn0029079	1
537	FBgn0029095	1
538	FBgn0029114	1
539	FBgn0029521	1
540	FBgn0029679	1
541	FBgn0029687	1
542	FBgn0029723	1
543	FBgn0029727	1
544	FBgn0029761	1
545	FBgn0029762	1
546	FBgn0029768	1
547	FBgn0029769	1
548	FBgn0029835	1
549	FBgn0029843	1
550	FBgn0029909	1
551	FBgn0029950	1
552	FBgn0029974	1
553	FBgn0030011	1
554	FBgn0030016	1
555	FBgn0030200	1
556	FBgn0030204	1
557	FBgn0030221	1
558	FBgn0030298	1
559	FBgn0030300	1
560	FBgn0030318	1
561	FBgn0030343	1
562	FBgn0030349	1
563	FBgn0030360	1
564	FBgn0030361	1
565	FBgn0030391	1
566	FBgn0030412	1
567	FBgn0030425	1
568	FBgn0030437	1
569	FBgn0030452	1
570	FBgn0030466	1
571	FBgn0030522	1
572	FBgn0030559	1
573	FBgn0030600	1
574	FBgn0030638	1
575	FBgn0030703	1
576	FBgn0030706	1
577	FBgn0030715	1
578	FBgn0030723	1
579	FBgn0030746	1
580	FBgn0030747	1
581	FBgn0030752	1
582	FBgn0030756	1
583	FBgn0030761	1
584	FBgn0030796	1
585	FBgn0030805	1
586	FBgn0030890	1
587	FBgn0030932	1
588	FBgn0030941	1
589	FBgn0030989	1
590	FBgn0030992	1
591	FBgn0030993	1
592	FBgn0031016	1
593	FBgn0031030	1
594	FBgn0031064	1
595	FBgn0031065	1
596	FBgn0031081	1
597	FBgn0031090	1
598	FBgn0031106	1
599	FBgn0031209	1
600	FBgn0031220	1
601	FBgn0031250	1
602	FBgn0031285	1
603	FBgn0031307	1
604	FBgn0031313	1
605	FBgn0031449	1
606	FBgn0031458	1
607	FBgn0031462	1
608	FBgn0031473	1
609	FBgn0031515	1
610	FBgn0031516	1
611	FBgn0031548	1
612	FBgn0031634	1
613	FBgn0031645	1
614	FBgn0031678	1
615	FBgn0031702	1
616	FBgn0031725	1
617	FBgn0031741	1
618	FBgn0031805	1
619	FBgn0031808	1
620	FBgn0031835	1
621	FBgn0031837	1
622	FBgn0031866	1
623	FBgn0031872	1
624	FBgn0031926	1
625	FBgn0032006	1
626	FBgn0032026	1
627	FBgn0032096	1
628	FBgn0032116	1
629	FBgn0032120	1
630	FBgn0032123	1
631	FBgn0032129	1
632	FBgn0032136	1
633	FBgn0032167	1
634	FBgn0032187	1
635	FBgn0032221	1
636	FBgn0032233	1
637	FBgn0032298	1
638	FBgn0032341	1
639	FBgn0032363	1
640	FBgn0032373	1
641	FBgn0032378	1
642	FBgn0032409	1
643	FBgn0032433	1
644	FBgn0032435	1
645	FBgn0032442	1
646	FBgn0032449	1
647	FBgn0032456	1
648	FBgn0032484	1
649	FBgn0032535	1
650	FBgn0032536	1
651	FBgn0032585	1
652	FBgn0032593	1
653	FBgn0032613	1
654	FBgn0032664	1
655	FBgn0032682	1
656	FBgn0032706	1
657	FBgn0032731	1
658	FBgn0032732	1
659	FBgn0032812	1
660	FBgn0032827	1
661	FBgn0032880	1
662	FBgn0032895	1
663	FBgn0032911	1
664	FBgn0032949	1
665	FBgn0033028	1
666	FBgn0033041	1
667	FBgn0033043	1
668	FBgn0033096	1
669	FBgn0033097	1
670	FBgn0033159	1
671	FBgn0033196	1
672	FBgn0033212	1
673	FBgn0033244	1
674	FBgn0033259	1
675	FBgn0033289	1
676	FBgn0033313	1
677	FBgn0033366	1
678	FBgn0033371	1
679	FBgn0033402	1
680	FBgn0033404	1
681	FBgn0033422	1
682	FBgn0033474	1
683	FBgn0033483	1
684	FBgn0033558	1
685	FBgn0033579	1
686	FBgn0033582	1
687	FBgn0033631	1
688	FBgn0033635	1
689	FBgn0033644	1
690	FBgn0033657	1
691	FBgn0033679	1
692	FBgn0033685	1
693	FBgn0033727	1
694	FBgn0033739	1
695	FBgn0033742	1
696	FBgn0033744	1
697	FBgn0033778	1
698	FBgn0033784	1
699	FBgn0033880	1
700	FBgn0033932	1
701	FBgn0033935	1
702	FBgn0033955	1
703	FBgn0033988	1
704	FBgn0034072	1
705	FBgn0034083	1
706	FBgn0034094	1
707	FBgn0034158	1
708	FBgn0034179	1
709	FBgn0034180	1
710	FBgn0034225	1
711	FBgn0034230	1
712	FBgn0034262	1
713	FBgn0034267	1
714	FBgn0034269	1
715	FBgn0034279	1
716	FBgn0034286	1
717	FBgn0034473	1
718	FBgn0034476	1
719	FBgn0034540	1
720	FBgn0034568	1
721	FBgn0034626	1
722	FBgn0034715	1
723	FBgn0034716	1
724	FBgn0034717	1
725	FBgn0034718	1
726	FBgn0034723	1
727	FBgn0034789	1
728	FBgn0034865	1
729	FBgn0034866	1
730	FBgn0034882	1
731	FBgn0034883	1
732	FBgn0034884	1
733	FBgn0034885	1
734	FBgn0034909	1
735	FBgn0034913	1
736	FBgn0034951	1
737	FBgn0035049	1
738	FBgn0035060	1
739	FBgn0035076	1
740	FBgn0035101	1
741	FBgn0035170	1
742	FBgn0035331	1
743	FBgn0035382	1
744	FBgn0035385	1
745	FBgn0035390	1
746	FBgn0035432	1
747	FBgn0035533	1
748	FBgn0035538	1
749	FBgn0035540	1
750	FBgn0035583	1
751	FBgn0035604	1
752	FBgn0035649	1
753	FBgn0035695	1
754	FBgn0035696	1
755	FBgn0035880	1
756	FBgn0035936	1
757	FBgn0035969	1
758	FBgn0035975	1
759	FBgn0035977	1
760	FBgn0035983	1
761	FBgn0036007	1
762	FBgn0036009	1
763	FBgn0036019	1
764	FBgn0036043	1
765	FBgn0036058	1
766	FBgn0036078	1
767	FBgn0036080	1
768	FBgn0036085	1
769	FBgn0036101	1
770	FBgn0036141	1
771	FBgn0036235	1
772	FBgn0036278	1
773	FBgn0036279	1
774	FBgn0036299	1
775	FBgn0036316	1
776	FBgn0036317	1
777	FBgn0036319	1
778	FBgn0036341	1
779	FBgn0036463	1
780	FBgn0036474	1
781	FBgn0036491	1
782	FBgn0036492	1
783	FBgn0036493	1
784	FBgn0036501	1
785	FBgn0036509	1
786	FBgn0036556	1
787	FBgn0036587	1
788	FBgn0036643	1
789	FBgn0036709	1
790	FBgn0036715	1
791	FBgn0036732	1
792	FBgn0036742	1
793	FBgn0036757	1
794	FBgn0036764	1
795	FBgn0036773	1
796	FBgn0036789	1
797	FBgn0036790	1
798	FBgn0036816	1
799	FBgn0036829	1
800	FBgn0036919	1
801	FBgn0036934	1
802	FBgn0036937	1
803	FBgn0036945	1
804	FBgn0036980	1
805	FBgn0036984	1
806	FBgn0037000	1
807	FBgn0037084	1
808	FBgn0037092	1
809	FBgn0037100	1
810	FBgn0037107	1
811	FBgn0037188	1
812	FBgn0037203	1
813	FBgn0037230	1
814	FBgn0037240	1
815	FBgn0037265	1
816	FBgn0037315	1
817	FBgn0037322	1
818	FBgn0037324	1
819	FBgn0037339	1
820	FBgn0037358	1
821	FBgn0037364	1
822	FBgn0037399	1
823	FBgn0037406	1
824	FBgn0037408	1
825	FBgn0037410	1
826	FBgn0037411	1
827	FBgn0037412	1
828	FBgn0037413	1
829	FBgn0037414	1
830	FBgn0037415	1
831	FBgn0037416	1
832	FBgn0037418	1
833	FBgn0037419	1
834	FBgn0037422	1
835	FBgn0037424	1
836	FBgn0037427	1
837	FBgn0037428	1
838	FBgn0037429	1
839	FBgn0037430	1
840	FBgn0037443	1
841	FBgn0037501	1
842	FBgn0037533	1
843	FBgn0037576	1
844	FBgn0037590	1
845	FBgn0037591	1
846	FBgn0037594	1
847	FBgn0037655	1
848	FBgn0037671	1
849	FBgn0037680	1
850	FBgn0037685	1
851	FBgn0037702	1
852	FBgn0037727	1
853	FBgn0037754	1
854	FBgn0037807	1
855	FBgn0037845	1
856	FBgn0037846	1
857	FBgn0037895	1
858	FBgn0037908	1
859	FBgn0037963	1
860	FBgn0037986	1
861	FBgn0037989	1
862	FBgn0038063	1
863	FBgn0038133	1
864	FBgn0038139	1
865	FBgn0038140	1
866	FBgn0038149	1
867	FBgn0038186	1
868	FBgn0038201	1
869	FBgn0038203	1
870	FBgn0038206	1
871	FBgn0038237	1
872	FBgn0038247	1
873	FBgn0038279	1
874	FBgn0038282	1
875	FBgn0038309	1
876	FBgn0038312	1
877	FBgn0038412	1
878	FBgn0038432	1
879	FBgn0038439	1
880	FBgn0038466	1
881	FBgn0038498	1
882	FBgn0038541	1
883	FBgn0038542	1
884	FBgn0038545	1
885	FBgn0038613	1
886	FBgn0038641	1
887	FBgn0038653	1
888	FBgn0038721	1
889	FBgn0038740	1
890	FBgn0038798	1
891	FBgn0038818	1
892	FBgn0038837	1
893	FBgn0038840	1
894	FBgn0038874	1
895	FBgn0038880	1
896	FBgn0038952	1
897	FBgn0038965	1
898	FBgn0038980	1
899	FBgn0038984	1
900	FBgn0039022	1
901	FBgn0039023	1
902	FBgn0039024	1
903	FBgn0039033	1
904	FBgn0039034	1
905	FBgn0039081	1
906	FBgn0039157	1
907	FBgn0039187	1
908	FBgn0039232	1
909	FBgn0039234	1
910	FBgn0039244	1
911	FBgn0039277	1
912	FBgn0039282	1
913	FBgn0039294	1
914	FBgn0039387	1
915	FBgn0039396	1
916	FBgn0039478	1
917	FBgn0039528	1
918	FBgn0039532	1
919	FBgn0039551	1
920	FBgn0039564	1
921	FBgn0039582	1
922	FBgn0039595	1
923	FBgn0039609	1
924	FBgn0039611	1
925	FBgn0039612	1
926	FBgn0039613	1
927	FBgn0039617	1
928	FBgn0039679	1
929	FBgn0039688	1
930	FBgn0039709	1
931	FBgn0039734	1
932	FBgn0039771	1
933	FBgn0039818	1
934	FBgn0039821	1
935	FBgn0039882	1
936	FBgn0039900	1
937	FBgn0039911	1
938	FBgn0039915	1
939	FBgn0039916	1
940	FBgn0039924	1
941	FBgn0039927	1
942	FBgn0039928	1
943	FBgn0040079	1
944	FBgn0040238	1
945	FBgn0040279	1
946	FBgn0040297	1
947	FBgn0040323	1
948	FBgn0040324	1
949	FBgn0040355	1
950	FBgn0040370	1
951	FBgn0040388	1
952	FBgn0040475	1
953	FBgn0040726	1
954	FBgn0041097	1
955	FBgn0041191	1
956	FBgn0041585	1
957	FBgn0041604	1
958	FBgn0041621	1
959	FBgn0041622	1
960	FBgn0041623	1
961	FBgn0041624	1
962	FBgn0041625	1
963	FBgn0041626	1
964	FBgn0041629	1
965	FBgn0041630	1
966	FBgn0042126	1
967	FBgn0044823	1
968	FBgn0045073	1
969	FBgn0046113	1
970	FBgn0050021	1
971	FBgn0050035	1
972	FBgn0050048	1
973	FBgn0050103	1
974	FBgn0050104	1
975	FBgn0050106	1
976	FBgn0050158	1
977	FBgn0050178	1
978	FBgn0050277	1
979	FBgn0050284	1
980	FBgn0050361	1
981	FBgn0050372	1
982	FBgn0051072	1
983	FBgn0051092	1
984	FBgn0051116	1
985	FBgn0051121	1
986	FBgn0051183	1
987	FBgn0051195	1
988	FBgn0051201	1
989	FBgn0051342	1
990	FBgn0051358	1
991	FBgn0051361	1
992	FBgn0051431	1
993	FBgn0051561	1
994	FBgn0051624	1
995	FBgn0051634	1
996	FBgn0051642	1
997	FBgn0051646	1
998	FBgn0051660	1
999	FBgn0051708	1
1000	FBgn0051720	1
1001	FBgn0051729	1
1002	FBgn0051814	1
1003	FBgn0051835	1
1004	FBgn0051860	1
1005	FBgn0051988	1
1006	FBgn0052056	1
1007	FBgn0052068	1
1008	FBgn0052091	1
1009	FBgn0052206	1
1010	FBgn0052225	1
1011	FBgn0052227	1
1012	FBgn0052432	1
1013	FBgn0052447	1
1014	FBgn0052451	1
1015	FBgn0052521	1
1016	FBgn0052557	1
1017	FBgn0052579	1
1018	FBgn0052600	1
1019	FBgn0052638	1
1020	FBgn0052670	1
1021	FBgn0052671	1
1022	FBgn0052673	1
1023	FBgn0052677	1
1024	FBgn0052683	1
1025	FBgn0052704	1
1026	FBgn0052791	1
1027	FBgn0052843	1
1028	FBgn0052982	1
1029	FBgn0053087	1
1030	FBgn0053094	1
1031	FBgn0053096	1
1032	FBgn0053120	1
1033	FBgn0053181	1
1034	FBgn0053202	1
1035	FBgn0053208	1
1036	FBgn0053481	1
1037	FBgn0053513	1
1038	FBgn0053516	1
1039	FBgn0053958	1
1040	FBgn0053988	1
1041	FBgn0060296	1
1042	FBgn0062411	1
1043	FBgn0062413	1
1044	FBgn0062565	1
1045	FBgn0066101	1
1046	FBgn0067052	1
1047	FBgn0067864	1
1048	FBgn0083940	1
1049	FBgn0085354	1
1050	FBgn0085382	1
1051	FBgn0085386	1
1052	FBgn0085387	1
1053	FBgn0085390	1
1054	FBgn0085399	1
1055	FBgn0085408	1
1056	FBgn0085410	1
1057	FBgn0085419	1
1058	FBgn0085420	1
1059	FBgn0085421	1
1060	FBgn0085422	1
1061	FBgn0085423	1
1062	FBgn0085426	1
1063	FBgn0085428	1
1064	FBgn0085431	1
1065	FBgn0085434	1
1066	FBgn0086347	1
1067	FBgn0086384	1
1068	FBgn0086711	1
1069	FBgn0086779	1
1070	FBgn0086784	1
1071	FBgn0086913	1
1072	FBgn0087012	1
1073	FBgn0087040	1
1074	FBgn0250757	1
1075	FBgn0250785	1
1076	FBgn0250788	1
1077	FBgn0250789	1
1078	FBgn0250821	1
1079	FBgn0250823	1
1080	FBgn0250837	1
1081	FBgn0250910	1
1082	FBgn0259101	1
1083	FBgn0259111	1
1084	FBgn0259143	1
1085	FBgn0259145	1
1086	FBgn0259174	1
1087	FBgn0259175	1
1088	FBgn0259214	1
1089	FBgn0259215	1
1090	FBgn0259221	1
1091	FBgn0259228	1
1092	FBgn0259231	1
1093	FBgn0259245	1
1094	FBgn0259481	1
1095	FBgn0259682	1
1096	FBgn0259714	1
1097	FBgn0259716	1
1098	FBgn0259734	1
1099	FBgn0259735	1
1100	FBgn0259896	1
1101	FBgn0259927	1
1102	FBgn0259984	1
1103	FBgn0260003	1
1104	FBgn0260011	1
1105	FBgn0260388	1
1106	FBgn0260442	1
1107	FBgn0260446	1
1108	FBgn0260458	1
1109	FBgn0260466	1
1110	FBgn0260657	1
1111	FBgn0260658	1
1112	FBgn0260753	1
1113	FBgn0260798	1
1114	FBgn0260799	1
1115	FBgn0260953	1
1116	FBgn0261046	1
1117	FBgn0261053	1
1118	FBgn0261085	1
1119	FBgn0261089	1
1120	FBgn0261090	1
1121	FBgn0261260	1
1122	FBgn0261262	1
1123	FBgn0261279	1
1124	FBgn0261284	1
1125	FBgn0261360	1
1126	FBgn0261361	1
1127	FBgn0261444	1
1128	FBgn0261556	1
1129	FBgn0261574	1
1130	FBgn0261612	1
1131	FBgn0261675	1
1132	FBgn0261698	1
1133	FBgn0261722	1
1134	FBgn0261788	1
1135	FBgn0261794	1
1136	FBgn0261802	1
1137	FBgn0261822	1
1138	FBgn0261871	1
1139	FBgn0261873	1
1140	FBgn0261929	1
1141	FBgn0261988	1
1142	FBgn0262018	1
1143	FBgn0262124	1
1144	FBgn0262473	1
1145	FBgn0262509	1
1146	FBgn0262516	1
1147	FBgn0262518	1
1148	FBgn0262593	1
1149	FBgn0262614	1
1150	FBgn0262624	1
1151	FBgn0262867	1
1152	FBgn0263120	1
1153	FBgn0263131	1
1154	FBgn0263219	1
1155	FBgn0263278	1
1156	FBgn0263598	1
1157	FBgn0263776	1
1158	FBgn0263780	1
1159	FBgn0263916	1
1160	FBgn0264000	1
1161	FBgn0264002	1
1162	FBgn0264006	1
1163	FBgn0264078	1
1164	FBgn0264324	1
1165	FBgn0264386	1
1166	FBgn0264494	1
1167	FBgn0264598	1
1168	FBgn0264753	1
1169	FBgn0264855	1
1170	FBgn0264953	1
1171	FBgn0264978	1
1172	FBgn0265042	1
1173	FBgn0265045	1
1174	FBgn0265274	1
1175	FBgn0265296	1
1176	FBgn0265575	1
1177	FBgn0265605	1
1178	FBgn0265767	1
1179	FBgn0265778	1
1180	FBgn0266137	1
1181	FBgn0266346	1
1182	FBgn0266354	1
1183	FBgn0266429	1
1184	FBgn0266432	1
1185	FBgn0266599	1
1186	FBgn0266669	1
1187	FBgn0266670	1
1188	FBgn0266720	1
1189	FBgn0266756	1
1190	FBgn0266758	1
1191	FBgn0267350	1
1192	FBgn0267363	1
1193	FBgn0267428	1
1194	FBgn0267430	1
1195	FBgn0267435	1
1196	FBgn0267488	1
1197	FBgn0267728	1
1198	FBgn0267796	1
1199	FBgn0267849	1
1200	FBgn0283531	1
1201	FBgn0283535	1
1202	FBgn0283666	1
1203	FBgn0283678	1
1204	FBgn0284247	1
1205	FBgn0284421	1
1206	FBgn0284436	1
1207	FBgn0285910	1
1208	FBgn0285925	1
1209	FBgn0285944	1
1210	FBgn0286203	1
1211	FBgn0286976	1
1212	FBgn0287775	1
1213	FBgn0287828	1
1214	FBgn0000320	1
1215	FBgn0000382	1
1216	FBgn0002673	1
1217	FBgn0016641	1
1218	FBgn0025802	1
1219	FBgn0028341	1
1220	FBgn0030582	1
1221	FBgn0030735	1
1222	FBgn0031294	1
1223	FBgn0031952	1
1224	FBgn0032971	1
1225	FBgn0035124	1
1226	FBgn0035945	1
1227	FBgn0036369	1
1228	FBgn0036448	1
1229	FBgn0038655	1
1230	FBgn0040076	1
1231	FBgn0040077	1
1232	FBgn0051469	1
1233	FBgn0250874	1
1234	FBgn0261985	1
1235	FBgn0267486	1
1236	FBgn0011596	1
1237	FBgn0019830	1
1238	FBgn0029870	1
1239	FBgn0030218	1
1240	FBgn0031830	1
1241	FBgn0031831	1
1242	FBgn0031881	1
1243	FBgn0034368	1
1244	FBgn0037007	1
1245	FBgn0039112	1
1246	FBgn0039674	1
1247	FBgn0051648	1
1248	FBgn0000229	1
1249	FBgn0000251	1
1250	FBgn0001235	1
1251	FBgn0003118	1
1252	FBgn0003256	1
1253	FBgn0003984	1
1254	FBgn0005558	1
1255	FBgn0005672	1
1256	FBgn0010379	1
1257	FBgn0014135	1
1258	FBgn0016917	1
1259	FBgn0030802	1
1260	FBgn0030964	1
1261	FBgn0032698	1
1262	FBgn0034970	1
1263	FBgn0035001	1
1264	FBgn0036752	1
1265	FBgn0038172	1
1266	FBgn0039302	1
1267	FBgn0039994	1
1268	FBgn0040290	1
1269	FBgn0040752	1
1270	FBgn0040754	1
1271	FBgn0043903	1
1272	FBgn0052179	1
1273	FBgn0052418	1
1274	FBgn0053542	1
1275	FBgn0259176	1
1276	FBgn0260744	1
1277	FBgn0262451	1
1278	FBgn0025638	1
1279	FBgn0037643	1
1280	FBgn0040038	1
1281	FBgn0040291	1
1282	FBgn0001218	1
1283	FBgn0002719	1
1284	FBgn0003380	1
1285	FBgn0004101	1
1286	FBgn0005585	1
1287	FBgn0010014	1
1288	FBgn0010015	1
1289	FBgn0011826	1
1290	FBgn0015269	1
1291	FBgn0015614	1
1292	FBgn0031275	1
1293	FBgn0031604	1
1294	FBgn0032021	1
1295	FBgn0032022	1
1296	FBgn0032420	1
1297	FBgn0032421	1
1298	FBgn0032422	1
1299	FBgn0032725	1
1300	FBgn0032899	1
1301	FBgn0032900	1
1302	FBgn0033872	1
1303	FBgn0033911	1
1304	FBgn0035187	1
1305	FBgn0036198	1
1306	FBgn0036697	1
1307	FBgn0038839	1
1308	FBgn0040071	1
1309	FBgn0040344	1
1310	FBgn0044048	1
1311	FBgn0044050	1
1312	FBgn0051675	1
1313	FBgn0051676	1
1314	FBgn0051813	1
1315	FBgn0083975	1
1316	FBgn0261277	1
1317	FBgn0261874	1
1318	FBgn0261875	1
1319	FBgn0261876	1
1320	FBgn0261877	1
1321	FBgn0261878	1
1322	FBgn0261879	1
1323	FBgn0265193	1
1324	FBgn0265784	1
1325	FBgn0266347	1
1326	FBgn0267912	1
1327	FBgn0285955	1
1328	FBgn0287831	1
1329	FBgn0002284	1
1330	FBgn0002787	1
1331	FBgn0003557	1
1332	FBgn0004066	1
1333	FBgn0004436	1
1334	FBgn0010590	1
1335	FBgn0011327	1
1336	FBgn0013548	1
1337	FBgn0015282	1
1338	FBgn0015283	1
1339	FBgn0015321	1
1340	FBgn0016697	1
1341	FBgn0017556	1
1342	FBgn0020369	1
1343	FBgn0023174	1
1344	FBgn0023175	1
1345	FBgn0024314	1
1346	FBgn0024997	1
1347	FBgn0026238	1
1348	FBgn0026380	1
1349	FBgn0026777	1
1350	FBgn0027052	1
1351	FBgn0027609	1
1352	FBgn0028684	1
1353	FBgn0028685	1
1354	FBgn0028686	1
1355	FBgn0028687	1
1356	FBgn0028688	1
1357	FBgn0028689	1
1358	FBgn0028690	1
1359	FBgn0028691	1
1360	FBgn0028692	1
1361	FBgn0028693	1
1362	FBgn0028694	1
1363	FBgn0028695	1
1364	FBgn0029006	1
1365	FBgn0029134	1
1366	FBgn0029812	1
1367	FBgn0029878	1
1368	FBgn0030961	1
1369	FBgn0031535	1
1370	FBgn0031664	1
1371	FBgn0031773	1
1372	FBgn0032208	1
1373	FBgn0032216	1
1374	FBgn0032596	1
1375	FBgn0032884	1
1376	FBgn0033179	1
1377	FBgn0033544	1
1378	FBgn0033669	1
1379	FBgn0033886	1
1380	FBgn0034218	1
1381	FBgn0034527	1
1382	FBgn0034573	1
1383	FBgn0034706	1
1384	FBgn0034842	1
1385	FBgn0035402	1
1386	FBgn0036136	1
1387	FBgn0036224	1
1388	FBgn0036465	1
1389	FBgn0036549	1
1390	FBgn0036897	1
1391	FBgn0037094	1
1392	FBgn0037296	1
1393	FBgn0037742	1
1394	FBgn0037980	1
1395	FBgn0039147	1
1396	FBgn0039788	1
1397	FBgn0043010	1
1398	FBgn0050094	1
1399	FBgn0050382	1
1400	FBgn0051357	1
1401	FBgn0051721	1
1402	FBgn0051742	1
1403	FBgn0058045	1
1404	FBgn0061469	1
1405	FBgn0086134	1
1406	FBgn0250746	1
1407	FBgn0250843	1
1408	FBgn0259729	1
1409	FBgn0260470	1
1410	FBgn0260794	1
1411	FBgn0260962	1
1412	FBgn0261394	1
1413	FBgn0261395	1
1414	FBgn0261396	1
1415	FBgn0263121	1
1416	FBgn0263933	1
1417	FBgn0265356	1
1418	FBgn0265606	1
1419	FBgn0266666	1
1420	FBgn0267383	1
1421	FBgn0000308	1
1422	FBgn0000546	1
1423	FBgn0010316	1
1424	FBgn0011648	1
1425	FBgn0020493	1
1426	FBgn0262252	1
1427	FBgn0002431	1
1428	FBgn0015247	1
1429	FBgn0023528	1
1430	FBgn0025574	1
1431	FBgn0036516	1
1432	FBgn0260635	1
1433	FBgn0260970	1
1434	FBgn0004177	1
1435	FBgn0011020	1
1436	FBgn0013765	1
1437	FBgn0020497	1
1438	FBgn0026371	1
1439	FBgn0027329	1
1440	FBgn0027513	1
1441	FBgn0031191	1
1442	FBgn0031575	1
1443	FBgn0032034	1
1444	FBgn0033897	1
1445	FBgn0035295	1
1446	FBgn0036480	1
1447	FBgn0039731	1
1448	FBgn0040010	1
1449	FBgn0051802	1
1450	FBgn0260439	1
1451	FBgn0261004	1
1452	FBgn0262167	1
1453	FBgn0263832	1
1454	FBgn0266111	1
1455	FBgn0000394	1
1456	FBgn0000395	1
1457	FBgn0003463	1
1458	FBgn0003719	1
1459	FBgn0005632	1
1460	FBgn0015754	1
1461	FBgn0033050	1
1462	FBgn0037015	1
1463	FBgn0050418	1
1464	FBgn0051869	1
1465	FBgn0261952	1
1466	FBgn0262169	1
1467	FBgn0265048	1
1468	FBgn0266420	1
1469	FBgn0001612	1
1470	FBgn0002924	1
1471	FBgn0003545	1
1472	FBgn0004373	1
1473	FBgn0010097	1
1474	FBgn0011207	1
1475	FBgn0024689	1
1476	FBgn0030268	1
1477	FBgn0041603	1
1478	FBgn0083094	1
1479	FBgn0087021	1
1480	FBgn0260639	1
1481	FBgn0260942	1
1482	FBgn0260986	1
1483	FBgn0261787	1
1484	FBgn0266124	1
1485	FBgn0266668	1
1486	FBgn0000017	1
1487	FBgn0000414	1
1488	FBgn0000606	1
1489	FBgn0001114	1
1490	FBgn0001138	1
1491	FBgn0002023	1
1492	FBgn0002565	1
1493	FBgn0003312	1
1494	FBgn0003495	1
1495	FBgn0003896	1
1496	FBgn0004606	1
1497	FBgn0010415	1
1498	FBgn0010452	1
1499	FBgn0010453	1
1500	FBgn0010504	1
1501	FBgn0011259	1
1502	FBgn0013433	1
1503	FBgn0013762	1
1504	FBgn0015773	1
1505	FBgn0015774	1
1506	FBgn0016061	1
1507	FBgn0020294	1
1508	FBgn0023095	1
1509	FBgn0027491	1
1510	FBgn0030090	1
1511	FBgn0030887	1
1512	FBgn0032629	1
1513	FBgn0033791	1
1514	FBgn0034013	1
1515	FBgn0040271	1
1516	FBgn0053179	1
1517	FBgn0086680	1
1518	FBgn0260660	1
1519	FBgn0261269	1
1520	FBgn0261509	1
1521	FBgn0261526	1
1522	FBgn0265607	1
1523	FBgn0267001	1
1524	FBgn0000013	1
1525	FBgn0000137	1
1526	FBgn0000287	1
1527	FBgn0000317	1
1528	FBgn0001083	1
1529	FBgn0001992	1
1530	FBgn0002561	1
1531	FBgn0002573	1
1532	FBgn0002592	1
1533	FBgn0002629	1
1534	FBgn0002632	1
1535	FBgn0002732	1
1536	FBgn0003130	1
1537	FBgn0003270	1
1538	FBgn0003345	1
1539	FBgn0004889	1
1540	FBgn0010433	1
1541	FBgn0011674	1
1542	FBgn0015371	1
1543	FBgn0015550	1
1544	FBgn0023091	1
1545	FBgn0023214	1
1546	FBgn0024249	1
1547	FBgn0024273	1
1548	FBgn0026320	1
1549	FBgn0027066	1
1550	FBgn0027296	1
1551	FBgn0028980	1
1552	FBgn0028991	1
1553	FBgn0036995	1
1554	FBgn0040296	1
1555	FBgn0040299	1
1556	FBgn0042641	1
1557	FBgn0051774	1
1558	FBgn0261385	1
1559	FBgn0261648	1
1560	FBgn0261854	1
1561	FBgn0261983	1
1562	FBgn0263601	1
1563	FBgn0264442	1
1564	FBgn0267821	1
1565	FBgn0001223	1
1566	FBgn0003116	1
1567	FBgn0011244	1
1568	FBgn0015245	1
1569	FBgn0020764	1
1570	FBgn0026761	1
1571	FBgn0027083	1
1572	FBgn0028530	1
1573	FBgn0029706	1
1574	FBgn0029783	1
1575	FBgn0030217	1
1576	FBgn0030584	1
1577	FBgn0031728	1
1578	FBgn0031987	1
1579	FBgn0032166	1
1580	FBgn0032525	1
1581	FBgn0032646	1
1582	FBgn0033005	1
1583	FBgn0034259	1
1584	FBgn0034276	1
1585	FBgn0035591	1
1586	FBgn0035911	1
1587	FBgn0036210	1
1588	FBgn0036334	1
1589	FBgn0036403	1
1590	FBgn0036763	1
1591	FBgn0036892	1
1592	FBgn0037138	1
1593	FBgn0037232	1
1594	FBgn0037610	1
1595	FBgn0037637	1
1596	FBgn0037778	1
1597	FBgn0037988	1
1598	FBgn0038106	1
1599	FBgn0038200	1
1600	FBgn0038584	1
1601	FBgn0038745	1
1602	FBgn0038922	1
1603	FBgn0038961	1
1604	FBgn0039184	1
1605	FBgn0039697	1
1606	FBgn0039877	1
1607	FBgn0040064	1
1608	FBgn0042083	1
1609	FBgn0042094	1
1610	FBgn0051643	1
1611	FBgn0052281	1
1612	FBgn0053092	1
1613	FBgn0083986	1
1614	FBgn0261381	1
1615	FBgn0261955	1
1616	FBgn0287589	1
1617	FBgn0011706	1
1618	FBgn0011763	1
1619	FBgn0015799	1
1620	FBgn0045035	1
1621	FBgn0261530	1
1622	FBgn0020309	1
1623	FBgn0025637	1
1624	FBgn0032929	1
1625	FBgn0259785	1
1626	FBgn0000826	1
1627	FBgn0001120	1
1628	FBgn0002638	1
1629	FBgn0003114	1
1630	FBgn0003975	1
1631	FBgn0004859	1
1632	FBgn0013435	1
1633	FBgn0013756	1
1634	FBgn0015919	1
1635	FBgn0016696	1
1636	FBgn0020407	1
1637	FBgn0022764	1
1638	FBgn0023177	1
1639	FBgn0029512	1
1640	FBgn0033247	1
1641	FBgn0033845	1
1642	FBgn0035640	1
1643	FBgn0037613	1
1644	FBgn0050291	1
1645	FBgn0260399	1
1646	FBgn0263979	1
1647	FBgn0265523	1
1648	FBgn0003969	1
1649	FBgn0023529	1
1650	FBgn0026418	1
1651	FBgn0036306	1
1652	FBgn0036505	1
1653	FBgn0039296	1
1654	FBgn0086708	1
1655	FBgn0016078	1
1656	FBgn0029891	1
1657	FBgn0033690	1
1658	FBgn0038233	1
1659	FBgn0046687	1
1660	FBgn0259834	1
1661	FBgn0000261	1
1662	FBgn0003462	1
1663	FBgn0026080	1
1664	FBgn0036494	1
1665	FBgn0036819	1
1666	FBgn0039802	1
1667	FBgn0053547	1
1668	FBgn0259246	1
1669	FBgn0261673	1
1670	FBgn0262081	1
1671	FBgn0264606	1
